# Supplementary material for: 2-(2,4-Dichloro­phen­yl)-9-phenyl-2,3-di­hydro­thieno[3,2-b]quinoline
Source: Acta Crystallogr Sect E Struct Rep Online. 2009 Jul 4;65(Pt 8):o1783. doi: 10.1107/S1600536809025380 (PMC2977236; doi:10.1107/S1600536809025380)
Supplement: Supplementary file 2 [file e-65-o1783-Isup2.hkl]

#
# h,k,l, Fc-squared, Fo-squared, sigma(Fo-squared) and status flag
#
data_I
_shelx_title ' tpy3f in P 21/c'
_shelx_refln_list_code          4
_shelx_F_calc_maximum      152.92
_exptl_crystal_F_000       840.00
_reflns_d_resolution_high  0.8417
 
loop_
 _symmetry_equiv_pos_as_xyz
 'x, y, z'
 '-x, y+1/2, -z+1/2'
 '-x, -y, -z'
 'x, -y-1/2, z-1/2'
 
_cell_length_a    11.8860
_cell_length_b    11.5040
_cell_length_c    14.0270
_cell_angle_alpha  90.000
_cell_angle_beta   94.297
_cell_angle_gamma  90.000
 
_shelx_F_squared_multiplier     1.000
 
loop_
 _refln_index_h
 _refln_index_k
 _refln_index_l
 _refln_F_squared_calc
 _refln_F_squared_meas
 _refln_F_squared_sigma
 _refln_observed_status
   2   0   0     9962.90     8829.92     17.73 o
   3   0   0     1322.81     1297.05      8.48 o
   4   0   0      201.85      174.76      4.34 o
   5   0   0      485.42      505.58      7.24 o
   6   0   0     2887.87     2674.55     17.38 o
   7   0   0        0.06        6.36      3.28 o
   8   0   0     1852.30     1721.22     17.02 o
   9   0   0     1637.71     1619.17     17.79 o
  10   0   0      752.70      796.83     14.19 o
  11   0   0       73.69       65.18      4.04 o
  12   0   0       58.03       64.93      4.50 o
  13   0   0       13.10       24.74      3.73 o
  14   0   0       59.37       60.75      4.92 o
   1   1   0      268.00      289.39      3.72 o
   2   1   0     5149.47     4805.13     61.64 o
   3   1   0    11809.21    10578.04    210.77 o
   4   1   0      515.45      478.36      4.53 o
   5   1   0     6010.99     5496.70     27.33 o
   6   1   0     1850.44     1783.01     10.17 o
   7   1   0      219.41      227.71      4.51 o
   8   1   0        2.67        6.20      3.10 o
   9   1   0     1000.41     1004.36     10.21 o
  10   1   0      227.54      240.29      5.53 o
  11   1   0        1.94        5.98      2.63 o
  12   1   0        0.02        0.85      4.25 o
  13   1   0      217.15      241.16      5.09 o
  14   1   0       31.63       41.22     17.32 o
   0   2   0     7086.96     7584.07     16.53 o
   1   2   0     6451.27     6620.72     16.27 o
   2   2   0    14274.25    13398.51     26.31 o
   3   2   0    13722.55    12884.67     29.03 o
   4   2   0     2848.72     2894.47     15.28 o
   5   2   0       78.43       82.78      2.53 o
   6   2   0      579.78      536.10      8.46 o
   7   2   0     1947.74     1980.32     16.94 o
   8   2   0      198.13      205.07      6.10 o
   9   2   0      100.09      103.79      3.95 o
  10   2   0       64.84       64.25      3.84 o
  11   2   0       86.88       85.12      4.24 o
  12   2   0      216.31      232.44      6.45 o
  13   2   0        9.24        5.73      6.36 o
   1   3   0     5016.15     5085.84     17.06 o
   2   3   0      172.22      154.07      4.19 o
   3   3   0     3123.65     3129.93     15.55 o
   4   3   0      771.60      793.00      8.89 o
   5   3   0     6810.71     7067.03     27.71 o
   6   3   0     3410.36     3256.24     20.53 o
   7   3   0     1031.17     1002.61     12.80 o
   8   3   0       35.32       28.26      3.11 o
   9   3   0       69.46       73.34      3.70 o
  10   3   0       27.99       35.40      3.44 o
  11   3   0       98.44      116.00      4.68 o
  12   3   0       17.75       24.02      4.04 o
  13   3   0       13.28       17.34      3.87 o
   0   4   0      487.16      461.79      6.46 o
   1   4   0     1672.34     1793.27     11.80 o
   2   4   0      303.22      277.06      5.56 o
   3   4   0      435.60      463.45      7.11 o
   4   4   0      590.29      652.19      8.82 o
   5   4   0      655.36      639.16      9.31 o
   6   4   0     1728.62     1542.25     15.11 o
   7   4   0      220.87      217.92      6.35 o
   8   4   0      941.95      934.12     13.78 o
   9   4   0      294.18      287.84      8.00 o
  10   4   0      276.06      253.47      7.21 o
  11   4   0      111.56       98.98      4.54 o
  12   4   0        6.48       10.56      6.43 o
  13   4   0        0.23       10.95      6.13 o
   1   5   0     2385.13     2725.14     16.25 o
   2   5   0      409.38      432.52      7.23 o
   3   5   0      396.31      460.29      7.79 o
   4   5   0     3191.00     3275.02     20.25 o
   5   5   0      427.75      445.28      8.56 o
   6   5   0      138.27      144.76      4.32 o
   7   5   0      462.75      459.37      9.97 o
   8   5   0       41.60       40.93      3.65 o
   9   5   0       36.02       30.13      3.68 o
  10   5   0        5.13       -0.22      5.74 o
  11   5   0        2.99       -4.99      6.50 o
  12   5   0       95.44      103.07      5.08 o
  13   5   0       30.65       23.83      4.40 o
   0   6   0      133.64      138.53      4.14 o
   1   6   0       84.61       75.13      2.71 o
   2   6   0      649.70      796.39     10.28 o
   3   6   0     1857.92     1706.76     15.29 o
   4   6   0        8.00        3.58      3.86 o
   5   6   0     1069.30     1034.42     13.19 o
   6   6   0       52.51       51.76      3.27 o
   7   6   0       39.42       48.57      3.62 o
   8   6   0        0.12        2.43      5.40 o
   9   6   0     1117.49     1067.95     16.92 o
  10   6   0      136.65      109.61      5.08 o
  11   6   0       63.99       69.61      4.74 o
  12   6   0        4.67        6.20      6.66 o
   1   7   0      397.41      424.83      8.66 o
   2   7   0     1028.43     1096.99     13.10 o
   3   7   0      166.10      167.11      5.13 o
   4   7   0      442.68      415.74      9.51 o
   5   7   0       68.20       79.10      3.85 o
   6   7   0      453.43      423.82     10.41 o
   7   7   0       27.48       33.40      3.48 o
   8   7   0       41.62       29.42      3.65 o
   9   7   0       82.19       86.51      4.65 o
  10   7   0       73.78       84.25      4.65 o
  11   7   0      516.63      449.83     11.86 o
  12   7   0      103.00       89.84      5.36 o
   0   8   0      745.50      812.88     12.61 o
   1   8   0      319.99      323.07      8.75 o
   2   8   0      233.31      270.78      8.07 o
   3   8   0        0.00        6.56      4.69 o
   4   8   0      108.29       98.73      4.49 o
   5   8   0      380.87      367.02     10.48 o
   6   8   0        0.01       -4.89      5.24 o
   7   8   0       86.79       73.44      4.15 o
   8   8   0      280.55      255.05      7.60 o
   9   8   0       31.56       36.65      4.39 o
  10   8   0      129.93      117.13      5.46 o
  11   8   0        0.68        5.07      7.16 o
   1   9   0      190.73      181.33      5.64 o
   2   9   0      210.49      224.95      6.58 o
   3   9   0      252.56      246.73      6.99 o
   4   9   0     2013.00     2003.36     21.78 o
   5   9   0       14.94       19.81      3.59 o
   6   9   0        0.52        7.25      5.08 o
   7   9   0       16.37        7.39      5.87 o
   8   9   0      210.46      208.03      6.37 o
   9   9   0        0.52        1.30      6.52 o
  10   9   0       29.41       12.80      7.76 o
   0  10   0      214.04      202.06      5.78 o
   1  10   0      422.75      442.40     11.46 o
   2  10   0       11.22        2.36      6.22 o
   3  10   0        0.35       -3.01      5.49 o
   4  10   0       81.02       82.06      4.48 o
   5  10   0       11.09       22.01      3.86 o
   6  10   0       60.28       52.71      4.35 o
   7  10   0       63.45       61.96      3.34 o
   8  10   0      123.05      120.93      5.70 o
   9  10   0      167.28      196.21      6.55 o
   1  11   0      402.60      390.63     10.10 o
   2  11   0      162.71      160.78      5.42 o
   3  11   0        0.20        0.45      6.38 o
   4  11   0      273.82      260.83      8.32 o
   5  11   0        1.85       10.03      6.28 o
   6  11   0       14.45       11.87      4.32 o
   7  11   0      168.19      156.06      6.12 o
   8  11   0       11.82       12.37      7.72 o
   0  12   0       52.45       57.50      4.77 o
   1  12   0       78.36       91.04      5.09 o
   2  12   0      152.73      156.51      5.91 o
   3  12   0       80.18       81.58      5.16 o
   4  12   0       54.76       51.27      4.78 o
   5  12   0        7.41        2.42      7.15 o
   6  12   0      115.94      121.41      5.70 o
   1  13   0        6.25        5.86      7.01 o
   2  13   0      134.65      139.37      6.20 o
   3  13   0       51.74       46.15      5.09 o
   4  13   0       37.68       33.24      5.15 o
 -14   1   1       53.13       61.48      3.45 o
 -13   1   1        4.83        2.90      4.37 o
 -12   1   1      100.20      107.20      3.44 o
 -11   1   1        0.21       -3.72      3.72 o
 -10   1   1       50.91       56.23      2.61 o
  -9   1   1      255.91      264.21      5.25 o
  -8   1   1     2159.15     2031.17     13.01 o
  -7   1   1        9.34       12.97      1.47 o
  -6   1   1       44.49       56.91      1.59 o
  -5   1   1      338.37      340.20      7.49 o
  -4   1   1      886.34      768.27      5.55 o
  -3   1   1     5022.69     4817.61     80.71 o
  -2   1   1     3597.02     3495.82     70.34 o
  -1   1   1      242.07      250.01      4.00 o
   0   1   1     1748.04     1746.38     21.25 o
   1   1   1     6435.99     6351.44    307.49 o
   2   1   1     4369.41     4121.03     54.41 o
   3   1   1     3485.63     3363.67     20.89 o
   4   1   1      527.50      567.99     12.73 o
   5   1   1      156.83      119.59      4.73 o
   6   1   1       24.02       29.24      1.48 o
   7   1   1      459.51      487.51      6.19 o
   8   1   1      418.28      433.40     17.59 o
   9   1   1      326.70      329.19      6.63 o
  10   1   1       80.77       87.89      3.11 o
  11   1   1       54.31       50.49      5.34 o
  12   1   1      127.00      130.25      3.67 o
  13   1   1       66.17       79.46      7.00 o
 -13   2   1       51.23       58.91      4.53 o
 -12   2   1        9.21        6.90      5.99 o
 -11   2   1        1.13        2.98      5.05 o
 -10   2   1      164.49      174.99      5.15 o
  -9   2   1     1197.71     1137.32     15.22 o
  -8   2   1      221.59      221.09      6.33 o
  -7   2   1       42.54       42.56      2.43 o
  -6   2   1      332.99      328.65      6.95 o
  -5   2   1      233.65      260.96      5.92 o
  -4   2   1       18.30       29.25      1.91 o
  -3   2   1    19721.59    19150.88     36.00 o
  -2   2   1    12864.63    13039.73     26.26 o
  -1   2   1     1766.90     1928.96      9.10 o
   0   2   1      370.77      379.07     13.35 o
   1   2   1      105.02      103.41      2.68 o
   2   2   1     9806.95     9289.87     22.36 o
   3   2   1    10095.35     9438.46     25.21 o
   4   2   1      210.74      221.75      5.12 o
   5   2   1     4880.99     4700.00     21.90 o
   6   2   1      221.43      205.31      5.84 o
   7   2   1        0.55       -3.90      3.90 o
   8   2   1      488.04      509.33     10.20 o
   9   2   1      106.62      105.06      4.05 o
  10   2   1      325.57      346.36     10.06 o
  11   2   1        8.85        6.90      5.32 o
  12   2   1       12.96       16.00      4.01 o
  13   2   1        3.77       11.43      3.77 o
 -13   3   1       15.64       14.90      3.99 o
 -12   3   1       74.46       99.12      4.86 o
 -11   3   1       73.29       77.28      4.36 o
 -10   3   1       35.29       31.03      3.61 o
  -9   3   1       27.50       22.63      3.13 o
  -8   3   1      123.96      124.29      3.93 o
  -7   3   1      299.52      298.57      7.43 o
  -6   3   1       28.69       43.74      2.35 o
  -5   3   1      468.79      461.68      7.73 o
  -4   3   1      311.10      311.27      6.04 o
  -3   3   1     1618.08     1632.51     11.43 o
  -2   3   1      144.37      163.94      4.22 o
  -1   3   1     1908.08     1976.11     10.96 o
   0   3   1     8380.03     8828.87    386.87 o
   1   3   1     2272.32     2190.89     11.57 o
   2   3   1       19.40       33.05      1.69 o
   3   3   1      120.12      116.03      3.54 o
   4   3   1     1171.55     1158.69     10.71 o
   5   3   1     8799.58     8657.84     31.06 o
   6   3   1      649.49      666.67      9.88 o
   7   3   1      213.58      208.29      5.89 o
   8   3   1      353.33      344.66      8.86 o
   9   3   1       68.97       75.79      3.81 o
  10   3   1       30.79       32.24      3.57 o
  11   3   1        3.43        1.99      5.30 o
  12   3   1      127.78      122.63      5.51 o
  13   3   1        1.57        7.51      5.83 o
 -13   4   1        0.22        9.54      6.15 o
 -12   4   1      200.90      196.49      6.03 o
 -11   4   1        0.24        1.82      5.67 o
 -10   4   1       12.60       10.77      3.57 o
  -9   4   1      183.40      187.99      5.54 o
  -8   4   1       86.51       86.36      3.80 o
  -7   4   1       27.03       33.76      2.96 o
  -6   4   1     4139.05     3917.91     23.59 o
  -5   4   1      240.94      216.76      6.27 o
  -4   4   1     7932.53     8649.65     30.33 o
  -3   4   1       46.02       52.58      2.10 o
  -2   4   1       84.64      105.65      3.20 o
  -1   4   1     1686.79     1762.83     11.88 o
   0   4   1      755.09      769.82     23.14 o
   1   4   1      140.09      137.97      3.80 o
   2   4   1     2866.68     2650.72     14.97 o
   3   4   1      796.57      720.47      8.63 o
   4   4   1     1537.01     1632.46     13.44 o
   5   4   1       38.56       25.05      2.28 o
   6   4   1     2943.23     2810.06     20.16 o
   7   4   1        0.42       -4.45      4.45 o
   8   4   1      233.81      212.36      6.27 o
   9   4   1       53.26       35.22      3.68 o
  10   4   1       95.58       97.38      4.59 o
  11   4   1       86.67       86.65      4.51 o
  12   4   1      109.65      116.90      5.27 o
  13   4   1       47.50       57.47      4.85 o
 -13   5   1        1.24        2.54      6.29 o
 -12   5   1       36.68       30.58      4.18 o
 -11   5   1       75.98       72.92      4.72 o
 -10   5   1      179.09      165.88      5.30 o
  -9   5   1      711.18      662.93     12.90 o
  -8   5   1      137.10      134.64      4.40 o
  -7   5   1      460.64      395.32      9.60 o
  -6   5   1      103.13      126.86      3.78 o
  -5   5   1        4.07        4.32      3.69 o
  -4   5   1      314.24      334.56      7.17 o
  -3   5   1      961.66      912.64     10.50 o
  -2   5   1     2380.85     2513.17     16.10 o
  -1   5   1     1986.54     2095.15     14.36 o
   0   5   1     1172.48     1230.45      7.93 o
   1   5   1       41.27       29.18      2.02 o
   2   5   1     4433.25     4406.15     21.37 o
   3   5   1      128.41      147.81      4.44 o
   4   5   1       16.43       17.71      2.27 o
   5   5   1      458.48      466.24      8.78 o
   6   5   1        0.45        4.61      4.26 o
   7   5   1      623.76      641.81     11.44 o
   8   5   1     2342.82     2318.31     22.18 o
   9   5   1      184.67      166.23      5.13 o
  10   5   1      223.06      250.57      7.40 o
  11   5   1       14.98        4.80      6.48 o
  12   5   1        3.37        5.20      6.53 o
  13   5   1       34.44       26.82      4.49 o
 -12   6   1        0.02       -6.03      6.03 o
 -11   6   1        4.75        1.24      6.95 o
 -10   6   1       29.62       33.11      4.17 o
  -9   6   1       45.66       51.16      4.10 o
  -8   6   1      247.41      228.10      6.80 o
  -7   6   1      137.62      130.26      4.32 o
  -6   6   1      225.81      210.92      6.67 o
  -5   6   1       17.70       18.85      2.62 o
  -4   6   1      490.93      549.28      9.46 o
  -3   6   1       21.09       35.88      2.40 o
  -2   6   1      298.05      313.78      7.05 o
  -1   6   1     2584.07     2934.25     18.91 o
   0   6   1      489.13      487.85      7.92 o
   1   6   1     3498.03     3779.73     21.41 o
   2   6   1      815.20      865.11     10.83 o
   3   6   1      453.79      408.44      8.16 o
   4   6   1      146.53      157.24      4.75 o
   5   6   1       22.87       22.07      2.60 o
   6   6   1      451.72      406.17      9.84 o
   7   6   1       64.94       51.62      3.60 o
   8   6   1      914.79      859.08     14.72 o
   9   6   1      416.92      371.13     11.11 o
  10   6   1        0.61       -4.84      6.07 o
  11   6   1      180.69      200.67      6.31 o
  12   6   1       41.02       39.28      4.56 o
 -12   7   1       92.68       96.90      5.38 o
 -11   7   1        3.49        6.32      6.40 o
 -10   7   1        1.13        1.94      6.22 o
  -9   7   1       30.38       33.13      4.05 o
  -8   7   1        0.67        7.08      5.29 o
  -7   7   1      205.75      202.06      5.69 o
  -6   7   1       42.67       45.20      3.61 o
  -5   7   1     1876.40     1831.26     18.66 o
  -4   7   1      948.79      929.84     12.99 o
  -3   7   1      133.62      131.91      3.93 o
  -2   7   1     1044.36     1144.61     13.60 o
  -1   7   1      436.93      502.79      9.37 o
   0   7   1      412.10      471.17      6.42 o
   1   7   1     2469.31     2656.11     19.76 o
   2   7   1       38.90       50.95      2.87 o
   3   7   1      659.89      610.05     10.64 o
   4   7   1     1046.73      995.55     13.48 o
   5   7   1     1889.00     1848.20     18.61 o
   6   7   1     1700.52     1659.95     18.51 o
   7   7   1        0.84        5.24      5.42 o
   8   7   1       17.81       18.73      3.61 o
   9   7   1      156.18      136.69      5.18 o
  10   7   1       83.47       71.89      4.74 o
  11   7   1       42.56       45.10      4.77 o
  12   7   1       14.45       15.37      4.19 o
 -11   8   1       11.95       10.11      6.88 o
 -10   8   1      116.51      135.46      5.45 o
  -9   8   1       32.28       34.88      4.15 o
  -8   8   1      113.94      122.69      4.96 o
  -7   8   1      293.27      277.08      8.41 o
  -6   8   1       88.85       91.09      4.13 o
  -5   8   1       14.12       16.72      3.47 o
  -4   8   1      294.29      301.41      7.90 o
  -3   8   1        0.32       -4.96      4.96 o
  -2   8   1        0.26       -2.73      4.67 o
  -1   8   1       71.76       82.57      3.56 o
   0   8   1      783.41      756.56      8.55 o
   1   8   1     1688.89     1723.65     17.57 o
   2   8   1       10.72        6.40      5.10 o
   3   8   1        1.22        8.03      5.03 o
   4   8   1      561.56      527.83     11.42 o
   5   8   1        1.78        7.29      5.57 o
   6   8   1        2.00       -0.95      5.34 o
   7   8   1       36.00       20.89      3.53 o
   8   8   1       28.47       39.31      4.00 o
   9   8   1       86.75      103.67      5.13 o
  10   8   1       17.25       18.01      4.37 o
  11   8   1       48.92       48.85      4.83 o
 -10   9   1       49.19       47.50      4.78 o
  -9   9   1        7.39        1.82      6.82 o
  -8   9   1       32.94       39.92      4.19 o
  -7   9   1        5.18        5.60      5.52 o
  -6   9   1       85.63       70.31      4.15 o
  -5   9   1      162.67      169.47      5.03 o
  -4   9   1        0.31        1.31      5.98 o
  -3   9   1        7.95       24.84      3.49 o
  -2   9   1      508.89      515.43     11.44 o
  -1   9   1       66.22       67.12      3.90 o
   0   9   1        0.17       -1.10      3.73 o
   1   9   1       92.07       83.85      4.07 o
   2   9   1       24.16       30.64      3.52 o
   3   9   1        7.82        5.01      5.57 o
   4   9   1      230.41      240.69      7.26 o
   5   9   1      192.36      156.72      5.07 o
   6   9   1       11.47        8.39      5.69 o
   7   9   1        0.01       -2.94      5.90 o
   8   9   1        0.11        2.91      6.09 o
   9   9   1      175.26      164.02      6.02 o
  10   9   1        0.01        2.81      7.26 o
  -9  10   1       21.98       29.02      4.48 o
  -8  10   1       31.30       35.03      4.49 o
  -7  10   1       72.53       77.84      3.45 o
  -6  10   1       15.58       16.47      3.96 o
  -5  10   1      254.96      252.04      7.84 o
  -4  10   1       56.28       46.70      4.19 o
  -3  10   1      140.88      142.68      5.01 o
  -2  10   1       13.95        8.67      5.98 o
  -1  10   1       86.05       81.96      4.41 o
   0  10   1       13.74        9.44      4.14 o
   1  10   1        0.18        1.94      5.61 o
   2  10   1       14.67       16.38      3.71 o
   3  10   1      298.74      290.61      8.68 o
   4  10   1       87.06       94.09      4.56 o
   5  10   1       72.79       63.85      4.47 o
   6  10   1        8.72       12.13      6.40 o
   7  10   1        1.02        5.93      6.44 o
   8  10   1        1.45        1.06      6.93 o
   9  10   1        1.85       -4.82      7.46 o
  -8  11   1       21.88       26.93      4.81 o
  -7  11   1      111.14      119.88      5.59 o
  -6  11   1       41.62       36.01      4.70 o
  -5  11   1       10.11       14.04      4.08 o
  -4  11   1        0.03        9.63      6.24 o
  -3  11   1        5.94        4.07      6.16 o
  -2  11   1       14.44       11.47      6.13 o
  -1  11   1       49.79       53.42      4.42 o
   0  11   1        0.77       -2.14      4.90 o
   1  11   1       49.39       53.74      4.32 o
   2  11   1        1.79        6.20      6.03 o
   3  11   1        5.56        3.40      6.47 o
   4  11   1       11.10        5.90      6.62 o
   5  11   1       60.27       65.97      4.71 o
   6  11   1        3.87       -6.64      6.64 o
   7  11   1      118.96      114.94      5.83 o
   8  11   1       15.09       11.83      4.73 o
  -6  12   1        0.07       11.55      6.50 o
  -5  12   1       14.06        5.11      7.14 o
  -4  12   1        4.88       11.16      6.55 o
  -3  12   1        8.60        2.28      6.66 o
  -2  12   1       11.90       18.55      4.09 o
  -1  12   1        4.58       -0.49      6.73 o
   0  12   1       51.81       46.91      4.13 o
   1  12   1        0.79        1.73      6.39 o
   2  12   1        0.89        8.97      6.49 o
   3  12   1       11.40       10.70      7.00 o
   4  12   1        0.00        7.56      6.05 o
   5  12   1        2.75        9.84      4.09 o
   6  12   1        2.97        0.56      7.06 o
  -4  13   1       11.38       12.96      7.71 o
  -3  13   1        0.05        1.13      7.05 o
  -2  13   1      123.68      141.17      5.99 o
  -1  13   1       11.90        7.47      7.50 o
   0  13   1        1.99        2.95      6.78 o
   1  13   1        8.59        3.74      7.41 o
   2  13   1       69.52       65.98      5.57 o
   3  13   1       31.02       15.20      4.95 o
   4  13   1       10.13       -2.02      7.75 o
 -14   0   2        9.12       -0.28      6.76 o
 -13   0   2        5.40        7.66      5.83 o
 -12   0   2      203.08      237.94      6.53 o
 -11   0   2      322.24      340.08      9.08 o
 -10   0   2       73.66       75.63      3.88 o
  -9   0   2        0.07       -2.92      4.70 o
  -8   0   2      113.68       92.93      3.23 o
  -7   0   2     2460.68     2336.03     17.96 o
  -6   0   2       68.53       78.39      2.42 o
  -5   0   2        9.80       10.19      1.69 o
  -4   0   2     2142.31     2121.30     12.69 o
  -3   0   2     7487.98     7021.11     20.34 o
  -2   0   2     2742.00     2579.15     10.70 o
  -1   0   2     4014.36     4054.34     11.57 o
   0   0   2     5971.63     6312.48     18.68 o
   1   0   2     7368.36     7418.46     16.22 o
   2   0   2       50.17       47.65      1.55 o
   3   0   2      740.61      741.23      7.11 o
   4   0   2     2372.26     2252.79     13.47 o
   5   0   2     1779.08     1688.16     13.03 o
   6   0   2      190.32      162.84      4.80 o
   7   0   2      270.92      239.91      6.77 o
   8   0   2      804.32      762.13     12.08 o
   9   0   2     2732.33     2676.42     23.03 o
  10   0   2     1261.94     1294.47     17.71 o
  11   0   2       33.84       36.17      3.61 o
  12   0   2       73.93       73.69      4.68 o
  13   0   2        2.17       -4.72      6.42 o
 -14   1   2        2.36       -0.16      4.63 o
 -13   1   2      122.81      122.84      3.78 o
 -12   1   2      195.53      190.19      4.23 o
 -11   1   2        7.42       10.83      4.39 o
 -10   1   2      266.30      263.25      5.44 o
  -9   1   2      517.08      514.64      7.61 o
  -8   1   2       42.81       38.66      2.10 o
  -7   1   2      273.32      266.70      4.88 o
  -6   1   2      920.42      876.68      8.53 o
  -5   1   2     2322.91     2229.49     21.10 o
  -4   1   2     5840.75     5562.94     52.04 o
  -3   1   2       10.95       10.96      1.06 o
  -2   1   2      144.97      146.99      2.46 o
  -1   1   2     1650.66     1662.07      9.58 o
   0   1   2      629.65      602.22      5.06 o
   1   1   2     1589.07     1572.27      9.86 o
   2   1   2    11293.88    11143.23    293.86 o
   3   1   2     3928.73     3802.18     61.81 o
   4   1   2     3111.61     2936.07     22.69 o
   5   1   2       36.20       34.25      1.42 o
   6   1   2     1341.24     1294.23      9.09 o
   7   1   2      303.64      295.22      5.16 o
   8   1   2      210.17      213.07      4.56 o
   9   1   2      806.88      767.46      9.40 o
  10   1   2      218.01      201.30      4.51 o
  11   1   2        1.85       -3.20      3.78 o
  12   1   2       50.98       49.03      3.08 o
  13   1   2       92.77      104.08      3.67 o
 -13   2   2        6.04        7.28      6.19 o
 -12   2   2       11.11       16.37      3.78 o
 -11   2   2       79.99       76.68      4.14 o
 -10   2   2      529.71      515.56     11.60 o
  -9   2   2        3.97        7.87      5.02 o
  -8   2   2       52.12       54.50      3.08 o
  -7   2   2      587.04      557.13      9.53 o
  -6   2   2      288.83      268.40      6.41 o
  -5   2   2      775.53      712.64      8.92 o
  -4   2   2     3656.05     3675.88     17.60 o
  -3   2   2       16.97       14.61      1.57 o
  -2   2   2        0.39       -2.73      2.73 o
  -1   2   2     3380.13     3511.05     13.16 o
   0   2   2     1887.12     1934.48     21.49 o
   1   2   2     2784.67     2663.42     11.72 o
   2   2   2      767.54      752.66      7.10 o
   3   2   2     8792.93     8430.47     24.76 o
   4   2   2      611.40      550.65      7.48 o
   5   2   2      118.51      111.61      3.35 o
   6   2   2       36.18       52.12      2.44 o
   7   2   2      128.33      132.82      3.99 o
   8   2   2      158.71      153.13      4.46 o
   9   2   2      120.37      125.37      4.28 o
  10   2   2        0.58       -5.35      5.35 o
  11   2   2        0.38       -3.29      5.39 o
  12   2   2      230.29      239.62      6.76 o
  13   2   2       31.12       39.61      4.40 o
 -13   3   2        0.29       -1.59      6.27 o
 -12   3   2       11.96       16.40      3.70 o
 -11   3   2      152.82      163.24      5.18 o
 -10   3   2      268.20      275.13      8.34 o
  -9   3   2       17.15       13.93      3.20 o
  -8   3   2       64.16       67.43      3.37 o
  -7   3   2      254.11      237.39      6.88 o
  -6   3   2      885.14      890.28     11.07 o
  -5   3   2       27.37       47.31      2.19 o
  -4   3   2     1655.36     1603.18     12.57 o
  -3   3   2     3476.75     3509.41     16.88 o
  -2   3   2     8749.52     9261.81     25.66 o
  -1   3   2     2671.81     2833.17     13.57 o
   0   3   2       11.00       18.38      1.16 o
   1   3   2       68.47       64.62      1.94 o
   2   3   2     1619.92     1527.88     10.76 o
   3   3   2      162.73      149.89      3.93 o
   4   3   2      623.60      601.96      8.27 o
   5   3   2     3438.74     3511.09     20.30 o
   6   3   2      850.72      770.14     10.70 o
   7   3   2      913.88      816.32     11.82 o
   8   3   2      271.96      255.64      7.01 o
   9   3   2       51.01       55.84      3.67 o
  10   3   2      139.16      158.00      5.47 o
  11   3   2       67.19       65.33      4.23 o
  12   3   2        1.67       -0.75      5.98 o
  13   3   2       37.45       41.26      4.40 o
 -13   4   2       45.45       50.92      4.68 o
 -12   4   2       54.46       60.66      4.36 o
 -11   4   2       17.05       18.17      3.61 o
 -10   4   2       50.88       49.66      3.99 o
  -9   4   2       26.92       32.34      3.51 o
  -8   4   2      161.30      157.80      4.62 o
  -7   4   2        8.15        5.61      4.36 o
  -6   4   2     1136.98     1070.23     12.85 o
  -5   4   2      252.02      213.77      6.09 o
  -4   4   2       54.62       64.12      2.37 o
  -3   4   2      660.96      695.12      8.53 o
  -2   4   2      117.21      142.12      3.89 o
  -1   4   2      624.51      661.35      7.78 o
   0   4   2      403.96      446.93      7.93 o
   1   4   2        0.06        1.68      3.08 o
   2   4   2      684.15      641.53      8.01 o
   3   4   2     1135.31     1053.89     10.54 o
   4   4   2        0.73        4.34      1.93 o
   5   4   2      127.66      113.13      3.35 o
   6   4   2      228.48      233.99      6.91 o
   7   4   2      781.41      791.97     12.13 o
   8   4   2      315.38      297.41      7.77 o
   9   4   2        1.86       -1.69      5.50 o
  10   4   2       85.64       79.71      4.28 o
  11   4   2       18.88       26.54      3.81 o
  12   4   2       10.57       11.34      6.78 o
  13   4   2        0.44        7.36      4.01 o
 -13   5   2        0.06        1.98      6.41 o
 -12   5   2        7.36        6.69      6.21 o
 -11   5   2        6.72       11.87      3.86 o
 -10   5   2       29.73       31.27      3.72 o
  -9   5   2        6.45        8.12      5.36 o
  -8   5   2      479.32      450.70     10.61 o
  -7   5   2       64.53       65.95      3.40 o
  -6   5   2      348.37      320.54      7.98 o
  -5   5   2       10.03       17.21      2.32 o
  -4   5   2      110.59      112.31      3.34 o
  -3   5   2     1098.97     1056.02     11.31 o
  -2   5   2      926.44     1026.80     10.79 o
  -1   5   2       73.92       95.86      2.90 o
   0   5   2     6415.94     6760.56    253.57 o
   1   5   2     1171.79     1166.47     11.32 o
   2   5   2       34.01       41.38      2.19 o
   3   5   2      967.93      962.55     10.95 o
   4   5   2     1730.28     1797.43     15.39 o
   5   5   2      645.24      619.65     10.00 o
   6   5   2        0.50       -4.40      4.40 o
   7   5   2      103.61       94.58      3.90 o
   8   5   2        4.53        7.18      5.53 o
   9   5   2       59.30       48.85      3.91 o
  10   5   2        0.02       -0.66      5.40 o
  11   5   2      173.24      177.70      5.66 o
  12   5   2       24.49       10.02      7.14 o
 -12   6   2        0.01       10.51      5.99 o
 -11   6   2       18.56       21.52      4.01 o
 -10   6   2       20.39       24.25      3.99 o
  -9   6   2      758.09      744.72     14.47 o
  -8   6   2      178.99      169.78      4.84 o
  -7   6   2      290.18      322.22      9.20 o
  -6   6   2        2.61        4.17      4.98 o
  -5   6   2       95.20       94.79      3.21 o
  -4   6   2      132.71      128.16      3.75 o
  -3   6   2     1248.29     1299.90     13.58 o
  -2   6   2      937.77      971.47     11.49 o
  -1   6   2     1145.06     1183.20     12.46 o
   0   6   2     1254.20     1239.86     47.85 o
   1   6   2       16.82       19.18      2.27 o
   2   6   2       97.39      104.17      3.42 o
   3   6   2       78.47       69.37      2.79 o
   4   6   2      243.96      244.81      7.13 o
   5   6   2      231.01      227.22      6.31 o
   6   6   2      876.54      816.45     13.05 o
   7   6   2        5.61        8.59      3.18 o
   8   6   2       49.05       45.86      3.99 o
   9   6   2       42.34       50.27      4.00 o
  10   6   2        8.51        9.37      6.41 o
  11   6   2       99.09       93.18      5.03 o
  12   6   2       10.37        7.17      6.74 o
 -12   7   2       16.86       15.34      4.32 o
 -11   7   2        0.05        6.95      3.57 o
 -10   7   2      133.42      142.17      5.32 o
  -9   7   2      159.18      173.80      5.45 o
  -8   7   2        5.40       -0.61      5.81 o
  -7   7   2      100.41      105.36      4.38 o
  -6   7   2      140.38      127.58      4.33 o
  -5   7   2      110.70      108.14      4.00 o
  -4   7   2       12.44        8.15      4.69 o
  -3   7   2       83.15       77.00      3.19 o
  -2   7   2      313.28      324.19      7.94 o
  -1   7   2     1716.97     1788.74     16.57 o
   0   7   2       18.38       13.45      2.96 o
   1   7   2      168.44      202.05      5.90 o
   2   7   2        4.14        2.70      4.36 o
   3   7   2      733.36      693.28     11.33 o
   4   7   2        0.20        6.93      4.69 o
   5   7   2      446.19      403.45     10.11 o
   6   7   2       93.48       93.54      4.20 o
   7   7   2      119.71      103.39      4.37 o
   8   7   2       30.32       21.79      3.64 o
   9   7   2        5.72        8.41      6.02 o
  10   7   2      117.03       86.35      4.97 o
  11   7   2      215.55      201.01      6.45 o
 -11   8   2        0.48        9.86      6.72 o
 -10   8   2       53.47       45.41      4.46 o
  -9   8   2       20.42       19.13      3.87 o
  -8   8   2       90.25       79.19      4.49 o
  -7   8   2       21.36       17.53      3.55 o
  -6   8   2       16.15       18.33      3.46 o
  -5   8   2      472.12      471.48     10.94 o
  -4   8   2     1095.55     1137.37     15.82 o
  -3   8   2      149.54      160.30      5.09 o
  -2   8   2      136.48      139.48      4.23 o
  -1   8   2       39.96       46.40      3.23 o
   0   8   2      473.33      507.99      8.11 o
   1   8   2      383.34      388.76      9.39 o
   2   8   2       94.87       82.75      3.79 o
   3   8   2       12.38        7.07      5.40 o
   4   8   2      818.86      771.02     13.28 o
   5   8   2      699.78      656.31     13.11 o
   6   8   2       31.57       31.84      3.76 o
   7   8   2        5.33       -0.84      5.78 o
   8   8   2        1.12       -5.95      5.95 o
   9   8   2       35.34       43.76      4.52 o
  10   8   2       84.64       87.99      5.28 o
  11   8   2       10.90       10.07      7.07 o
 -10   9   2        1.19       -4.18      6.95 o
  -9   9   2       24.86       33.32      4.25 o
  -8   9   2       85.76       91.29      4.77 o
  -7   9   2      263.95      276.30      7.84 o
  -6   9   2       12.65       12.57      3.51 o
  -5   9   2      186.38      194.24      5.47 o
  -4   9   2      999.01     1030.47     16.05 o
  -3   9   2      589.13      595.38     12.39 o
  -2   9   2        1.21        7.03      5.40 o
  -1   9   2       23.23       29.48      3.45 o
   0   9   2      127.59      126.88      3.15 o
   1   9   2      263.54      250.14      7.69 o
   2   9   2      403.67      405.16     10.53 o
   3   9   2      184.31      176.08      5.12 o
   4   9   2      385.37      377.59     10.93 o
   5   9   2      488.52      487.99     12.08 o
   6   9   2        4.31        6.77      5.57 o
   7   9   2       29.92       21.74      3.78 o
   8   9   2        0.59        2.46      6.13 o
   9   9   2        0.24        2.12      6.49 o
  10   9   2       55.95       67.77      4.98 o
  -9  10   2       50.85       54.35      4.86 o
  -8  10   2      160.68      170.73      5.99 o
  -7  10   2       39.23       39.93      4.36 o
  -6  10   2        3.00       -3.81      6.20 o
  -5  10   2        4.49        3.77      6.21 o
  -4  10   2       36.09       34.80      4.07 o
  -3  10   2       26.66       20.80      3.86 o
  -2  10   2      255.29      243.97      7.39 o
  -1  10   2      123.45      130.12      4.89 o
   0  10   2      313.35      309.55      6.23 o
   1  10   2       20.13       22.69      3.85 o
   2  10   2      329.53      339.61      9.10 o
   3  10   2       20.84       20.05      3.82 o
   4  10   2       77.58       80.97      4.49 o
   5  10   2        1.91        1.35      5.82 o
   6  10   2      131.05      124.11      5.25 o
   7  10   2        2.40       -3.51      6.45 o
   8  10   2       20.78       10.75      7.44 o
   9  10   2       24.03       27.16      4.70 o
  -8  11   2       14.28       20.23      4.42 o
  -7  11   2        3.22        2.16      6.74 o
  -6  11   2       38.40       42.09      4.77 o
  -5  11   2      163.51      153.62      5.69 o
  -4  11   2        5.92        8.16      3.98 o
  -3  11   2      118.62      124.59      5.12 o
  -2  11   2       81.80       82.46      4.61 o
  -1  11   2      108.16      108.55      4.95 o
   0  11   2      125.20      137.26      4.50 o
   1  11   2        5.57       11.08      6.20 o
   2  11   2       86.86       90.19      4.56 o
   3  11   2        0.14        7.81      5.86 o
   4  11   2        8.65        7.88      6.66 o
   5  11   2       66.65       50.99      4.61 o
   6  11   2        7.89        1.56      6.83 o
   7  11   2      121.93      145.47      5.96 o
   8  11   2       96.85      106.65      6.07 o
  -6  12   2      375.57      407.08     12.07 o
  -5  12   2      242.68      247.85      7.00 o
  -4  12   2        3.81       12.03      6.67 o
  -3  12   2       25.94       26.39      4.36 o
  -2  12   2       14.15       11.19      4.23 o
  -1  12   2       45.50       37.86      4.67 o
   0  12   2       20.65       25.27      7.89 o
   1  12   2        8.27        3.86      6.53 o
   2  12   2      150.35      153.94      5.95 o
   3  12   2      215.74      202.46      6.58 o
   4  12   2       70.65       72.07      4.94 o
   5  12   2       12.61        8.48      7.25 o
   6  12   2        0.55       -2.58      7.20 o
  -4  13   2        0.40        7.24      6.74 o
  -3  13   2       10.91       10.24      7.57 o
  -2  13   2       96.20      100.18      5.74 o
  -1  13   2      176.27      191.76      6.54 o
   0  13   2      112.71      104.60      4.00 o
   1  13   2       44.71       36.49      4.78 o
   2  13   2        5.71        8.98      7.60 o
   3  13   2        1.93       -0.57      7.28 o
 -14   1   3       11.45       15.79      3.71 o
 -13   1   3       60.38       55.48      3.21 o
 -12   1   3       18.76       23.53      2.81 o
 -11   1   3        3.33       -2.28      5.42 o
 -10   1   3       31.79       32.19      2.45 o
  -9   1   3      121.30      116.26      2.83 o
  -8   1   3      149.64      151.63      3.96 o
  -7   1   3     1264.65     1198.26      9.46 o
  -6   1   3      780.37      810.47      7.31 o
  -5   1   3      979.50     1014.22      7.41 o
  -4   1   3      718.57      752.34      7.32 o
  -3   1   3      335.79      309.62      6.01 o
  -2   1   3     1270.34     1289.34      9.20 o
  -1   1   3     1572.88     1552.30      6.36 o
   0   1   3    23384.50    24543.24    120.30 o
   1   1   3    13446.62    14062.33     46.21 o
   2   1   3     2620.80     2699.97     21.11 o
   3   1   3       61.12       46.78      1.36 o
   4   1   3     1056.78     1054.89     12.81 o
   5   1   3     3788.93     3686.02     14.18 o
   6   1   3      284.25      327.09      7.27 o
   7   1   3      611.95      605.30      7.20 o
   8   1   3       81.50       85.46      3.85 o
   9   1   3      655.49      634.40     12.77 o
  10   1   3      479.21      460.93      8.38 o
  11   1   3       88.24       91.57      3.14 o
  12   1   3       10.92        8.84      3.31 o
  13   1   3       39.11       41.74      3.33 o
 -13   2   3        1.75        5.50      6.13 o
 -12   2   3      167.35      170.74      5.55 o
 -11   2   3       53.99       58.63      3.96 o
 -10   2   3      491.40      503.69     11.58 o
  -9   2   3      122.57      134.97      4.24 o
  -8   2   3     1276.12     1239.58     14.96 o
  -7   2   3        2.13        5.24      3.61 o
  -6   2   3      179.73      142.67      4.18 o
  -5   2   3     1127.63     1124.19     11.24 o
  -4   2   3        6.60        3.50      2.92 o
  -3   2   3      409.93      422.49      6.20 o
  -2   2   3     9845.36     9823.79     25.62 o
  -1   2   3     1208.03     1290.96      8.97 o
   0   2   3    21001.75    21889.76    390.65 o
   1   2   3      845.73      825.94      7.51 o
   2   2   3       11.05        8.95      1.60 o
   3   2   3      828.87      847.61      8.66 o
   4   2   3       52.42       36.25      2.03 o
   5   2   3     1310.80     1309.96     12.60 o
   6   2   3     3065.49     2943.79     19.93 o
   7   2   3      118.79      108.59      3.26 o
   8   2   3      411.55      419.77      9.79 o
   9   2   3        7.38       10.70      3.08 o
  10   2   3       28.82       36.20      3.73 o
  11   2   3        2.34        8.55      5.15 o
  12   2   3       40.73       45.67      4.38 o
  13   2   3        0.44        4.08      6.13 o
 -13   3   3       14.05       13.94      4.02 o
 -12   3   3       19.37       21.72      3.90 o
 -11   3   3      196.61      205.35      5.99 o
 -10   3   3        2.37        1.19      5.55 o
  -9   3   3       56.13       54.67      3.67 o
  -8   3   3      184.24      183.63      5.14 o
  -7   3   3      681.86      652.40     10.58 o
  -6   3   3      107.23       81.81      2.82 o
  -5   3   3      731.53      809.09     10.08 o
  -4   3   3      886.76      849.42      9.61 o
  -3   3   3     4339.10     4490.00     19.85 o
  -2   3   3     2332.06     2383.88     13.75 o
  -1   3   3     2148.03     2233.34     12.85 o
   0   3   3      358.68      335.46      3.94 o
   1   3   3     2762.38     2778.29     14.42 o
   2   3   3      307.91      334.99      5.90 o
   3   3   3      259.64      235.71      5.45 o
   4   3   3     1474.94     1437.43     12.61 o
   5   3   3      638.32      572.76      9.07 o
   6   3   3      234.32      224.03      6.62 o
   7   3   3       29.94       33.68      3.03 o
   8   3   3      388.90      401.60      9.78 o
   9   3   3       25.45       28.57      3.36 o
  10   3   3       33.70       25.22      3.67 o
  11   3   3       14.40       21.64      3.66 o
  12   3   3       13.09        2.81      7.16 o
  13   3   3       20.63       23.13      4.52 o
 -13   4   3       84.25       89.91      5.16 o
 -12   4   3        0.69        5.73      6.13 o
 -11   4   3       46.24       44.82      4.00 o
 -10   4   3        3.38        6.22      5.32 o
  -9   4   3       91.83      102.08      4.21 o
  -8   4   3       56.73       61.66      3.40 o
  -7   4   3       21.37       29.43      2.88 o
  -6   4   3     1103.05     1079.18     12.96 o
  -5   4   3     2745.92     2633.36     18.70 o
  -4   4   3      957.90      949.99     10.77 o
  -3   4   3      834.42      861.34      9.81 o
  -2   4   3      282.58      314.03      6.18 o
  -1   4   3        2.77        4.48      1.72 o
   0   4   3        3.86        3.29      2.19 o
   1   4   3      180.10      167.87      4.88 o
   2   4   3      582.03      575.84      7.90 o
   3   4   3     4722.99     4339.00     21.56 o
   4   4   3      393.34      345.58      7.12 o
   5   4   3      703.03      725.27     10.45 o
   6   4   3       13.55       18.22      2.48 o
   7   4   3        2.63        7.85      4.32 o
   8   4   3        1.30       -4.99      4.99 o
   9   4   3      213.03      206.91      5.64 o
  10   4   3       26.13       29.15      3.55 o
  11   4   3      156.60      188.41      5.76 o
  12   4   3       32.19       40.30      4.53 o
  13   4   3        6.41        4.28      6.95 o
 -13   5   3       15.61       22.25      4.19 o
 -12   5   3       32.10       30.92      4.11 o
 -11   5   3      367.07      358.89     10.39 o
 -10   5   3      455.87      451.88     12.10 o
  -9   5   3      126.08      136.46      4.78 o
  -8   5   3      144.96      143.92      4.47 o
  -7   5   3       82.87       94.68      3.60 o
  -6   5   3      106.16      114.97      3.74 o
  -5   5   3        8.55       10.24      2.28 o
  -4   5   3      723.01      736.42     10.28 o
  -3   5   3       24.76       23.84      2.10 o
  -2   5   3      980.92     1051.82     11.18 o
  -1   5   3     5674.87     6150.78     25.72 o
   0   5   3     2374.56     2561.60     51.85 o
   1   5   3       44.44       45.82      2.33 o
   2   5   3      264.01      254.43      6.28 o
   3   5   3      928.92      915.27     11.09 o
   4   5   3      511.02      456.29      8.63 o
   5   5   3        9.27        6.86      4.07 o
   6   5   3      409.86      386.48      9.17 o
   7   5   3      522.53      516.81     10.91 o
   8   5   3      522.88      491.52     11.60 o
   9   5   3      102.63      101.65      4.47 o
  10   5   3        0.32       -5.72      5.72 o
  11   5   3        4.02       10.99      3.86 o
  12   5   3       30.53       30.86      4.41 o
 -12   6   3        2.10       -2.44      6.67 o
 -11   6   3      123.85      129.35      5.37 o
 -10   6   3        0.01        2.77      5.99 o
  -9   6   3       20.86        9.00      5.78 o
  -8   6   3       11.46        9.92      5.28 o
  -7   6   3      273.41      241.10      7.41 o
  -6   6   3     1078.96     1119.26     14.90 o
  -5   6   3      786.76      828.07     12.34 o
  -4   6   3      424.85      430.45      8.98 o
  -3   6   3      763.12      764.36     10.92 o
  -2   6   3      374.50      450.55      8.36 o
  -1   6   3      359.86      378.69      7.79 o
   0   6   3      236.94      261.91     11.45 o
   1   6   3      289.19      278.71      7.11 o
   2   6   3      604.91      582.59      9.54 o
   3   6   3      164.28      153.49      4.58 o
   4   6   3      813.63      808.49     11.88 o
   5   6   3       93.02       86.59      3.71 o
   6   6   3       41.04       28.48      3.40 o
   7   6   3      126.34      116.92      4.36 o
   8   6   3       27.51       23.00      3.92 o
   9   6   3       55.19       60.07      4.20 o
  10   6   3       30.67       30.36      4.40 o
  11   6   3       67.71       57.66      4.73 o
  12   6   3       62.38       71.83      4.97 o
 -12   7   3       96.80      111.39      5.47 o
 -11   7   3        8.40        5.61      6.36 o
 -10   7   3        0.05       -6.00      6.00 o
  -9   7   3      154.95      146.67      5.12 o
  -8   7   3      642.44      651.09     13.56 o
  -7   7   3      217.41      217.12      6.14 o
  -6   7   3      999.65      934.09     14.58 o
  -5   7   3       27.61       24.12      3.30 o
  -4   7   3      565.57      557.34     10.80 o
  -3   7   3       67.20       71.12      3.43 o
  -2   7   3       34.42       30.73      2.56 o
  -1   7   3       28.83       26.28      2.59 o
   0   7   3       44.09       42.19      2.09 o
   1   7   3     1032.26      997.24     12.94 o
   2   7   3     1830.70     1731.87     17.10 o
   3   7   3        0.12        5.69      4.76 o
   4   7   3      478.81      438.93     10.18 o
   5   7   3       46.58       37.94      3.50 o
   6   7   3        8.33       11.14      5.94 o
   7   7   3       47.07       46.83      3.97 o
   8   7   3       15.03       12.73      3.65 o
   9   7   3       42.24       40.95      4.27 o
  10   7   3      164.50      195.36      6.26 o
  11   7   3       59.71       70.04      4.90 o
 -11   8   3      100.06      104.24      5.56 o
 -10   8   3       22.38        7.07      7.19 o
  -9   8   3      168.36      169.11      5.66 o
  -8   8   3       29.32       37.62      3.68 o
  -7   8   3      171.61      161.84      5.12 o
  -6   8   3       95.39       98.03      4.38 o
  -5   8   3       86.39       80.88      4.06 o
  -4   8   3      406.87      394.71     10.40 o
  -3   8   3     2147.42     2153.10     20.65 o
  -2   8   3       73.65       74.01      3.69 o
  -1   8   3        0.62        0.47      4.73 o
   0   8   3       88.28       85.38      6.03 o
   1   8   3      732.57      727.89     12.14 o
   2   8   3       17.63       -0.16      5.68 o
   3   8   3      196.63      176.12      5.44 o
   4   8   3      257.04      253.94      7.80 o
   5   8   3      543.30      515.61     12.00 o
   6   8   3      318.63      297.58      8.65 o
   7   8   3      140.15      150.06      5.03 o
   8   8   3       70.65       73.96      4.61 o
   9   8   3      110.66      121.82      5.45 o
  10   8   3        1.02        5.67      6.40 o
 -10   9   3        0.89       -7.16      7.16 o
  -9   9   3       53.46       60.33      4.78 o
  -8   9   3        0.39        3.66      5.66 o
  -7   9   3        1.65       -4.79      5.85 o
  -6   9   3       14.24       16.76      3.67 o
  -5   9   3      248.68      236.17      7.35 o
  -4   9   3      939.28      973.79     15.80 o
  -3   9   3        2.93        8.09      5.59 o
  -2   9   3      174.28      184.33      5.49 o
  -1   9   3      204.26      212.58      6.47 o
   0   9   3       68.56       65.68      2.84 o
   1   9   3       21.69       27.41      3.60 o
   2   9   3      134.88      139.28      4.74 o
   3   9   3        9.41       13.42      3.65 o
   4   9   3       26.93       23.00      3.74 o
   5   9   3        3.24       -0.62      6.04 o
   6   9   3        0.04        2.68      5.84 o
   7   9   3       43.01       36.00      4.20 o
   8   9   3        1.18       -2.77      6.41 o
   9   9   3       57.98       64.89      5.00 o
  10   9   3       45.37       38.19      4.99 o
  -9  10   3       24.18       22.77      4.49 o
  -8  10   3       21.99       28.45      4.30 o
  -7  10   3       20.32       31.06      4.06 o
  -6  10   3       91.25       98.21      4.95 o
  -5  10   3       56.66       49.10      4.25 o
  -4  10   3       22.09       22.29      3.86 o
  -3  10   3      124.88      121.68      4.82 o
  -2  10   3       74.20       72.42      4.27 o
  -1  10   3       14.56       13.57      3.72 o
   0  10   3      293.64      275.08     12.23 o
   1  10   3       16.05       16.71      3.78 o
   2  10   3      113.75      105.47      4.80 o
   3  10   3      126.85      126.67      5.04 o
   4  10   3      376.89      363.28      9.86 o
   5  10   3       47.27       51.49      4.39 o
   6  10   3       80.29       71.98      4.93 o
   7  10   3        2.22       -6.73      6.73 o
   8  10   3      192.22      191.71      6.49 o
   9  10   3       21.14       34.12      4.60 o
  -8  11   3       24.46       22.72      4.70 o
  -7  11   3       61.70       67.19      5.00 o
  -6  11   3        1.84       -4.94      6.94 o
  -5  11   3       72.02       70.11      4.76 o
  -4  11   3      146.79      147.04      5.62 o
  -3  11   3        7.38        9.95      6.54 o
  -2  11   3      136.56      138.94      5.38 o
  -1  11   3      183.87      198.93      6.24 o
   0  11   3       19.76       11.45      4.69 o
   1  11   3       85.52       86.98      4.80 o
   2  11   3      153.61      144.55      5.57 o
   3  11   3       29.98       30.73      4.35 o
   4  11   3       18.50       25.84      4.28 o
   5  11   3       64.86       59.30      4.75 o
   6  11   3        8.00       12.52      4.04 o
   7  11   3       46.98       52.37      4.85 o
  -6  12   3        0.27        7.44      7.16 o
  -5  12   3        0.18       -7.64      7.64 o
  -4  12   3        6.82       15.88      4.16 o
  -3  12   3        4.74        8.04      6.70 o
  -2  12   3        0.17        6.11      6.85 o
  -1  12   3        5.57        4.15      7.03 o
   0  12   3       77.32       78.20      4.93 o
   1  12   3       35.22       39.85      4.56 o
   2  12   3        4.99        8.45      6.97 o
   3  12   3        3.75       -7.47      7.47 o
   4  12   3       27.64       31.06      4.50 o
   5  12   3        0.02       -6.11      7.19 o
   6  12   3       40.79       34.06      4.91 o
  -3  13   3        1.11        2.02      6.95 o
  -2  13   3       16.52       21.01      4.50 o
  -1  13   3      123.66      111.63      5.85 o
   0  13   3       15.52       17.48      3.80 o
   1  13   3       32.51       24.30      4.79 o
   2  13   3       11.08        0.86      7.99 o
   3  13   3       27.74       27.44      4.95 o
 -13   0   4        5.54        1.31      6.66 o
 -12   0   4      229.54      257.75      8.21 o
 -11   0   4      731.47      739.32     14.39 o
 -10   0   4       10.03        3.07      5.07 o
  -9   0   4      464.73      434.34     10.12 o
  -8   0   4      162.40      178.48      5.39 o
  -7   0   4       67.50       78.36      2.90 o
  -6   0   4     2071.55     2143.98     16.68 o
  -5   0   4      411.24      421.35      7.28 o
  -4   0   4     1837.33     1771.56     12.84 o
  -3   0   4     8321.33     8264.44     25.42 o
  -2   0   4     8027.42     8157.98     23.54 o
  -1   0   4     5868.40     5993.85     19.18 o
   0   0   4    19853.23    20943.68     64.19 o
   1   0   4     1921.66     2039.04     11.54 o
   2   0   4     4804.90     4736.70     18.56 o
   3   0   4     3138.71     3256.76     16.58 o
   4   0   4        2.30        2.09      3.07 o
   5   0   4     3559.07     3436.43     20.25 o
   6   0   4      310.50      277.10      7.04 o
   7   0   4      655.25      626.08     10.60 o
   8   0   4      329.26      315.19      8.89 o
   9   0   4       18.60       18.76      3.56 o
  10   0   4      105.76      113.00      4.70 o
  11   0   4       29.60       31.04      3.88 o
  12   0   4        0.31        5.80      6.11 o
  13   0   4        0.06       -4.40      6.40 o
 -13   1   4        2.73        6.39      4.49 o
 -12   1   4       69.03       69.50      3.35 o
 -11   1   4        9.28        7.97      4.19 o
 -10   1   4       21.94       23.58      4.21 o
  -9   1   4      561.78      549.54     12.16 o
  -8   1   4      616.52      576.16      7.61 o
  -7   1   4     1051.24     1038.57      9.07 o
  -6   1   4      933.84      915.26      7.95 o
  -5   1   4     1053.27     1063.41      7.87 o
  -4   1   4      330.48      306.12      4.42 o
  -3   1   4       34.49       30.80      2.88 o
  -2   1   4      228.59      246.61      3.46 o
  -1   1   4    10408.64    10650.42     77.83 o
   0   1   4      939.91      955.41      4.28 o
   1   1   4     2279.51     2315.59      8.87 o
   2   1   4     3651.41     3468.41     39.02 o
   3   1   4      412.61      375.51      6.93 o
   4   1   4      246.76      264.47      4.12 o
   5   1   4       27.83       20.58      1.47 o
   6   1   4       64.58       63.20      1.88 o
   7   1   4      137.95      150.59      5.70 o
   8   1   4       13.45       14.44      2.55 o
   9   1   4        0.23        5.88      3.78 o
  10   1   4      178.19      191.04      4.03 o
  11   1   4      120.18      136.29      3.59 o
  12   1   4       10.70        8.78      4.46 o
  13   1   4        0.19        1.64      3.33 o
 -13   2   4      133.95      106.59      5.49 o
 -12   2   4      102.58       92.27      5.00 o
 -11   2   4       15.51       17.55      3.78 o
 -10   2   4       34.67       34.59      3.75 o
  -9   2   4       42.07       39.73      3.44 o
  -8   2   4       39.28       40.19      3.24 o
  -7   2   4        6.93        8.04      2.21 o
  -6   2   4      940.67      873.00     11.26 o
  -5   2   4       36.94       20.39      2.04 o
  -4   2   4      482.37      432.26      7.12 o
  -3   2   4      938.95      874.22      9.01 o
  -2   2   4       20.56       28.49      1.86 o
  -1   2   4     2510.21     2701.48     14.02 o
   0   2   4       24.38       25.04      2.61 o
   1   2   4      132.77      112.37      3.24 o
   2   2   4     1374.76     1380.66     10.84 o
   3   2   4      121.82      131.51      3.91 o
   4   2   4     1506.02     1470.56     12.87 o
   5   2   4     1808.13     1736.53     14.96 o
   6   2   4        5.43        6.52      3.69 o
   7   2   4      134.38      133.10      3.81 o
   8   2   4      237.11      234.99      6.95 o
   9   2   4        0.41        2.97      4.89 o
  10   2   4        1.60        1.88      5.45 o
  11   2   4       12.19       14.79      3.64 o
  12   2   4       71.82       90.29      4.85 o
  13   2   4       28.23       40.84      4.61 o
 -13   3   4        0.90        1.36      6.29 o
 -12   3   4        5.89        0.00      6.16 o
 -11   3   4       53.22       53.98      4.05 o
 -10   3   4      695.42      648.05     13.50 o
  -9   3   4      245.00      239.33      7.55 o
  -8   3   4        2.90        3.40      4.73 o
  -7   3   4      187.44      197.19      5.85 o
  -6   3   4       40.04       34.68      2.44 o
  -5   3   4      301.68      301.85      7.02 o
  -4   3   4       15.57       30.20      2.00 o
  -3   3   4      302.82      345.29      6.47 o
  -2   3   4       52.66       52.73      2.04 o
  -1   3   4     1909.27     1917.98     12.78 o
   0   3   4      233.70      205.59      3.60 o
   1   3   4      472.17      516.88      7.23 o
   2   3   4       16.50       18.30      1.84 o
   3   3   4       12.26       11.43      1.89 o
   4   3   4        0.80        0.53      3.34 o
   5   3   4       76.52       94.59      2.99 o
   6   3   4        4.14        3.10      4.07 o
   7   3   4       54.01       50.56      3.16 o
   8   3   4      723.57      730.81     12.84 o
   9   3   4        6.24       10.35      3.30 o
  10   3   4       62.91       66.97      4.17 o
  11   3   4        6.41        3.57      5.99 o
  12   3   4       28.56       26.57      4.43 o
  13   3   4       19.57        9.69      7.17 o
 -13   4   4      105.08      107.27      5.57 o
 -12   4   4        8.61        6.82      6.27 o
 -11   4   4       30.92       26.83      3.92 o
 -10   4   4       59.27       55.85      4.05 o
  -9   4   4      197.48      169.65      5.19 o
  -8   4   4       86.23       76.81      3.74 o
  -7   4   4      165.66      145.79      4.32 o
  -6   4   4       34.52       38.32      2.65 o
  -5   4   4     1015.75      984.51     12.15 o
  -4   4   4       80.55       83.59      2.65 o
  -3   4   4     1191.55     1191.15     11.89 o
  -2   4   4     1337.92     1461.62     12.47 o
  -1   4   4     1433.36     1528.06     12.53 o
   0   4   4      291.92      323.77      4.45 o
   1   4   4      846.94      915.91      9.92 o
   2   4   4       12.84       10.77      1.94 o
   3   4   4     2166.57     2149.42     16.13 o
   4   4   4       75.54       67.11      2.60 o
   5   4   4       49.73       59.25      2.80 o
   6   4   4       10.11        6.06      4.37 o
   7   4   4        0.25       -2.57      4.89 o
   8   4   4       18.45       13.02      3.48 o
   9   4   4       94.92       94.93      4.37 o
  10   4   4       67.34       67.32      4.20 o
  11   4   4       23.96       33.04      4.20 o
  12   4   4        2.44       -1.90      6.69 o
 -12   5   4        0.15       11.83      3.66 o
 -11   5   4       55.73       51.32      4.30 o
 -10   5   4      232.46      261.62      8.38 o
  -9   5   4      550.11      549.88     12.37 o
  -8   5   4        7.92        8.76      3.27 o
  -7   5   4      957.32      924.38     13.95 o
  -6   5   4        6.90        0.00      4.53 o
  -5   5   4        5.83        5.95      3.93 o
  -4   5   4      172.00      187.72      5.55 o
  -3   5   4      108.26      129.89      4.04 o
  -2   5   4      180.73      152.91      4.58 o
  -1   5   4      884.85      907.66     10.87 o
   0   5   4       19.37       26.50      1.56 o
   1   5   4      714.76      717.51      9.90 o
   2   5   4        4.09        3.13      3.64 o
   3   5   4        0.08        2.27      3.53 o
   4   5   4     1030.80     1008.00     12.74 o
   5   5   4       32.57       30.32      3.16 o
   6   5   4      118.92      100.30      3.90 o
   7   5   4      351.34      333.63      9.84 o
   8   5   4       38.31       35.13      3.79 o
   9   5   4      203.28      190.93      5.82 o
  10   5   4       46.83       38.80      3.99 o
  11   5   4       19.55       21.73      4.11 o
  12   5   4       15.54       12.52      4.18 o
 -12   6   4       75.88       79.61      5.10 o
 -11   6   4       11.51        1.79      6.24 o
 -10   6   4        1.35        2.36      6.03 o
  -9   6   4       52.49       42.88      3.88 o
  -8   6   4       10.66        3.91      5.36 o
  -7   6   4      276.18      294.10      8.18 o
  -6   6   4     1557.37     1563.57     17.56 o
  -5   6   4        0.82        3.75      4.88 o
  -4   6   4      491.87      524.31      9.96 o
  -3   6   4       16.79       23.24      2.35 o
  -2   6   4      275.09      271.83      7.22 o
  -1   6   4        1.61       -2.08      3.96 o
   0   6   4     2496.71     2567.71     61.08 o
   1   6   4      429.49      435.45      8.78 o
   2   6   4      289.90      257.25      7.43 o
   3   6   4        7.78        8.55      2.43 o
   4   6   4      331.41      337.27      8.85 o
   5   6   4       25.98       28.21      3.11 o
   6   6   4      472.06      466.10     10.75 o
   7   6   4      182.70      168.64      5.33 o
   8   6   4      173.73      190.00      5.63 o
   9   6   4       16.05       14.11      3.81 o
  10   6   4        5.93       -6.69      6.69 o
  11   6   4        0.43       -3.75      6.42 o
 -11   7   4        1.32        1.62      6.40 o
 -10   7   4        9.64        9.45      6.31 o
  -9   7   4      199.70      193.80      5.91 o
  -8   7   4       20.07       20.43      3.58 o
  -7   7   4       38.90       40.66      3.65 o
  -6   7   4     1094.05     1080.82     15.79 o
  -5   7   4        2.31       -1.67      5.40 o
  -4   7   4       21.10       20.10      3.28 o
  -3   7   4        0.51        6.10      4.44 o
  -2   7   4        0.66        0.72      4.25 o
  -1   7   4      430.73      449.13      9.45 o
   0   7   4      508.41      528.79      7.15 o
   1   7   4       10.35        9.23      2.95 o
   2   7   4      311.36      292.07      8.40 o
   3   7   4      275.97      259.50      7.10 o
   4   7   4       44.63       49.20      3.58 o
   5   7   4       39.76       36.99      3.63 o
   6   7   4      157.92      157.24      4.83 o
   7   7   4       53.60       39.63      4.03 o
   8   7   4      315.39      329.47      9.39 o
   9   7   4        4.52       -2.87      6.25 o
  10   7   4        0.08        0.52      6.68 o
  11   7   4        7.73        5.83      4.16 o
 -11   8   4       44.26       52.24      4.90 o
 -10   8   4       10.96        7.18      6.49 o
  -9   8   4        0.00        9.83      6.01 o
  -8   8   4        8.43       12.13      6.08 o
  -7   8   4      137.23      129.40      4.93 o
  -6   8   4        4.18        3.84      5.13 o
  -5   8   4       17.82       15.61      3.55 o
  -4   8   4       84.77       80.13      4.05 o
  -3   8   4      767.19      760.57     13.33 o
  -2   8   4       65.71       69.78      3.77 o
  -1   8   4       29.09       31.73      3.24 o
   0   8   4       29.35       33.01      2.39 o
   1   8   4      130.02      129.40      4.52 o
   2   8   4       54.32       58.05      3.77 o
   3   8   4        0.09        7.56      5.43 o
   4   8   4       86.30       91.90      4.32 o
   5   8   4      436.59      407.84     11.32 o
   6   8   4      510.39      503.26     12.46 o
   7   8   4       81.66       69.53      4.48 o
   8   8   4        8.28       16.77      3.67 o
   9   8   4        1.76        2.82      6.38 o
  10   8   4       45.68       49.52      4.88 o
 -10   9   4       12.75        1.71      7.46 o
  -9   9   4       43.51       39.92      4.55 o
  -8   9   4       97.91       98.06      4.96 o
  -7   9   4      172.81      180.57      5.82 o
  -6   9   4      166.53      178.79      5.45 o
  -5   9   4       70.63       70.03      4.44 o
  -4   9   4        0.18       -6.03      6.03 o
  -3   9   4        8.89        3.03      5.78 o
  -2   9   4      162.28      177.76      5.12 o
  -1   9   4      299.88      333.21      8.60 o
   0   9   4      138.47      131.06      4.72 o
   1   9   4      587.24      548.29     12.47 o
   2   9   4      227.35      212.23      6.33 o
   3   9   4       93.68       92.14      4.49 o
   4   9   4        6.08        4.70      3.78 o
   5   9   4      307.17      302.26      9.16 o
   6   9   4      154.42      161.51      5.49 o
   7   9   4        3.53        4.82      6.20 o
   8   9   4        0.91        7.24      6.12 o
   9   9   4       17.42       18.31      4.54 o
  -9  10   4       11.46       -4.34      7.24 o
  -8  10   4       26.68       31.97      4.41 o
  -7  10   4       36.09       44.18      4.39 o
  -6  10   4        1.36       -3.44      6.36 o
  -5  10   4      122.48      113.00      5.12 o
  -4  10   4      143.62      154.98      5.44 o
  -3  10   4      500.52      514.41     13.05 o
  -2  10   4       32.57       42.68      3.92 o
  -1  10   4       52.12       43.76      4.22 o
   0  10   4       39.36       31.09      2.95 o
   1  10   4       77.26       63.61      4.51 o
   2  10   4        2.21        9.49      5.48 o
   3  10   4       28.63       12.92      6.50 o
   4  10   4       11.04       19.99      4.06 o
   5  10   4        7.76       12.25      6.72 o
   6  10   4       97.12      113.12      5.26 o
   7  10   4       39.71       49.65      4.66 o
   8  10   4       17.32       17.45      4.57 o
  -7  11   4       87.10       86.22      5.42 o
  -6  11   4       10.03        5.03      6.83 o
  -5  11   4       14.83        9.08      7.02 o
  -4  11   4      113.46      114.60      5.42 o
  -3  11   4       28.06       28.93      4.30 o
  -2  11   4      415.08      428.86     12.60 o
  -1  11   4        0.16       -6.30      6.30 o
   0  11   4      117.84      139.96      7.53 o
   1  11   4      134.09      125.58      5.45 o
   2  11   4       12.32       11.67      4.15 o
   3  11   4        7.84        3.36      7.01 o
   4  11   4       90.47       94.83      5.37 o
   5  11   4       52.30       37.82      4.86 o
   6  11   4        4.98        0.54      7.01 o
   7  11   4        6.78        8.86      6.72 o
  -6  12   4      141.79      159.97      6.50 o
  -5  12   4      343.26      365.25     11.56 o
  -4  12   4       25.05       28.40      4.75 o
  -3  12   4        3.61        1.06      6.94 o
  -2  12   4       48.77       51.57      4.74 o
  -1  12   4       88.49      104.55      5.30 o
   0  12   4        8.96        3.74      8.80 o
   1  12   4        4.43        8.78      6.44 o
   2  12   4       10.38       12.46      4.25 o
   3  12   4      320.65      319.91      9.91 o
   4  12   4      238.14      233.58      7.08 o
   5  12   4        0.09       -1.14      6.86 o
  -2  13   4       14.29       17.83      4.53 o
  -1  13   4       54.00       55.29      5.28 o
   0  13   4       62.33       68.84      3.68 o
   1  13   4       18.71       15.05      8.02 o
   2  13   4        6.91       11.00      4.62 o
 -13   1   5      345.01      348.63     12.05 o
 -12   1   5       73.00       73.59      3.45 o
 -11   1   5      225.59      231.00      5.21 o
 -10   1   5      825.83      823.46     10.50 o
  -9   1   5       26.91       27.38      2.38 o
  -8   1   5       22.06       25.24      2.09 o
  -7   1   5      683.86      653.00      7.68 o
  -6   1   5     1901.05     1872.28     11.58 o
  -5   1   5      145.70      203.83      4.15 o
  -4   1   5     1118.28     1206.57      8.10 o
  -3   1   5      442.07      498.84      8.80 o
  -2   1   5      871.93      890.64      6.36 o
  -1   1   5     6671.03     7090.17     76.13 o
   0   1   5     5296.85     5525.58     22.23 o
   1   1   5     1125.66     1108.07     21.70 o
   2   1   5     4399.08     4567.90     22.29 o
   3   1   5      414.10      438.42      5.09 o
   4   1   5      715.96      664.46      6.51 o
   5   1   5      310.23      278.35      4.88 o
   6   1   5       33.18       29.82      2.02 o
   7   1   5       13.63       10.80      2.93 o
   8   1   5       32.14       28.77      2.30 o
   9   1   5       94.24      106.46      3.10 o
  10   1   5       61.50       58.20      2.83 o
  11   1   5      230.43      225.36      4.65 o
  12   1   5      133.12      150.71      4.01 o
  13   1   5       97.16       95.96      3.76 o
 -13   2   5       15.83       15.52      4.37 o
 -12   2   5      101.67      111.22      5.11 o
 -11   2   5      290.07      285.41      9.10 o
 -10   2   5      123.95      120.16      4.87 o
  -9   2   5      500.97      481.23     11.36 o
  -8   2   5      510.20      511.68     10.75 o
  -7   2   5       66.70       58.73      3.19 o
  -6   2   5     2929.20     3007.34     21.01 o
  -5   2   5     1708.85     1759.84     15.03 o
  -4   2   5     3603.46     3681.78     20.26 o
  -3   2   5       32.32       26.71      1.90 o
  -2   2   5     2099.34     2317.65     14.56 o
  -1   2   5     5688.69     5875.85     22.52 o
   0   2   5     3138.71     3336.91     11.96 o
   1   2   5      175.95      145.50      4.03 o
   2   2   5     1681.00     1769.57     13.18 o
   3   2   5        5.62        2.13      1.86 o
   4   2   5      316.16      367.09      7.21 o
   5   2   5       43.45       42.24      2.58 o
   6   2   5      896.13      865.49     12.05 o
   7   2   5      836.65      831.98     12.84 o
   8   2   5      338.94      358.10      9.76 o
   9   2   5       79.16       76.57      4.18 o
  10   2   5        6.53       11.98      3.53 o
  11   2   5      128.83      131.58      5.23 o
  12   2   5        9.91        6.10      6.29 o
 -13   3   5       34.49       35.61      4.56 o
 -12   3   5      203.39      222.05      6.75 o
 -11   3   5      140.57      140.06      5.03 o
 -10   3   5      724.98      717.48     14.18 o
  -9   3   5      134.93      125.33      4.61 o
  -8   3   5       12.20       10.76      2.90 o
  -7   3   5      647.90      659.42     11.37 o
  -6   3   5      592.09      542.87      9.60 o
  -5   3   5      203.58      208.18      5.44 o
  -4   3   5      102.20       94.57      2.81 o
  -3   3   5      380.96      352.75      6.84 o
  -2   3   5     1174.15     1358.30     11.90 o
  -1   3   5     2000.44     2197.48     14.70 o
   0   3   5       22.79       28.63      3.96 o
   1   3   5       87.32      143.03      4.02 o
   2   3   5      602.94      624.21      8.58 o
   3   3   5      401.50      475.93      8.03 o
   4   3   5      900.13      909.82     11.24 o
   5   3   5      191.92      185.45      5.57 o
   6   3   5        3.35        7.99      2.63 o
   7   3   5       27.05       22.58      3.03 o
   8   3   5      256.20      242.33      7.52 o
   9   3   5      390.84      386.80     10.73 o
  10   3   5       39.69       32.58      4.01 o
  11   3   5       38.33       41.80      4.22 o
  12   3   5       52.74       65.65      4.65 o
 -13   4   5        1.05       -3.40      6.99 o
 -12   4   5      121.21      109.49      5.02 o
 -11   4   5       16.47        0.00      6.50 o
 -10   4   5      378.20      363.92      9.65 o
  -9   4   5     1045.60     1069.06     16.40 o
  -8   4   5      606.42      577.38     12.05 o
  -7   4   5       63.63       65.02      3.47 o
  -6   4   5      373.30      394.35      8.84 o
  -5   4   5     1331.97     1379.27     14.54 o
  -4   4   5     2459.20     2554.25     18.72 o
  -3   4   5      267.45      309.86      6.80 o
  -2   4   5       80.60      110.92      3.36 o
  -1   4   5     4214.46     4303.52     21.98 o
   0   4   5       48.06       73.40      2.11 o
   1   4   5       56.91       62.04      2.41 o
   2   4   5       65.07       82.96      2.68 o
   3   4   5      547.15      555.72      8.99 o
   4   4   5     1253.87     1110.72     12.98 o
   5   4   5       13.48        8.74      4.49 o
   6   4   5       11.74       13.80      2.90 o
   7   4   5       24.49       28.86      3.26 o
   8   4   5      171.93      179.44      5.14 o
   9   4   5      326.00      324.92      9.37 o
  10   4   5       35.37       29.44      4.03 o
  11   4   5       40.42       45.25      4.32 o
  12   4   5        1.83       11.44      6.26 o
 -12   5   5      125.04      124.13      5.48 o
 -11   5   5       13.44       17.07      4.01 o
 -10   5   5       99.33      127.77      5.07 o
  -9   5   5        1.18        9.91      5.21 o
  -8   5   5      588.81      548.96     12.19 o
  -7   5   5       36.19       17.68      3.69 o
  -6   5   5      311.46      327.75      8.95 o
  -5   5   5      185.76      157.41      4.71 o
  -4   5   5     2635.25     2635.03     20.12 o
  -3   5   5        3.84        0.62      3.65 o
  -2   5   5      960.98     1001.15     11.82 o
  -1   5   5     1487.68     1546.71     14.42 o
   0   5   5       11.20       19.42      1.62 o
   1   5   5      493.64      534.86      9.11 o
   2   5   5      219.84      243.39      6.79 o
   3   5   5      225.30      224.43      5.99 o
   4   5   5      327.59      315.86      8.35 o
   5   5   5     2180.57     2064.33     19.42 o
   6   5   5       14.88       14.04      3.12 o
   7   5   5      494.37      457.78     11.10 o
   8   5   5       15.79       15.50      3.48 o
   9   5   5       80.51       72.82      4.36 o
  10   5   5       50.02       50.57      4.43 o
  11   5   5       17.53       14.25      4.09 o
  12   5   5       13.14       19.40      4.11 o
 -12   6   5        1.16        5.05      6.62 o
 -11   6   5       11.69        4.44      6.40 o
 -10   6   5       54.49       37.52      4.40 o
  -9   6   5      207.84      237.65      7.50 o
  -8   6   5       42.29       48.48      3.74 o
  -7   6   5      152.50      163.49      4.83 o
  -6   6   5       86.32       93.20      4.32 o
  -5   6   5       90.49       81.17      3.87 o
  -4   6   5      723.59      794.27     12.41 o
  -3   6   5      461.50      450.38      9.46 o
  -2   6   5       23.81       17.42      2.42 o
  -1   6   5      700.31      709.82     10.90 o
   0   6   5     1818.06     1876.54     24.95 o
   1   6   5      926.93      969.30     12.61 o
   2   6   5        4.35        0.82      4.51 o
   3   6   5      626.94      613.99     10.86 o
   4   6   5       73.01       65.07      3.73 o
   5   6   5       62.93       65.90      3.87 o
   6   6   5      459.77      453.01     11.12 o
   7   6   5       65.27       58.64      4.11 o
   8   6   5       55.49       54.04      4.15 o
   9   6   5       81.24       81.03      4.73 o
  10   6   5       58.52       52.68      4.50 o
  11   6   5        4.06        3.94      4.16 o
 -11   7   5        0.01        2.76      6.75 o
 -10   7   5        6.77       10.78      3.78 o
  -9   7   5       28.76       24.66      3.88 o
  -8   7   5      434.35      420.96     11.44 o
  -7   7   5      335.74      326.09      8.62 o
  -6   7   5      408.38      444.41     11.38 o
  -5   7   5      912.75      888.64     14.34 o
  -4   7   5      435.25      413.83     10.17 o
  -3   7   5        5.97       -4.84      4.87 o
  -2   7   5      296.45      317.65      8.68 o
  -1   7   5       13.34        8.64      4.60 o
   0   7   5     1147.87     1189.47     15.79 o
   1   7   5      242.97      242.96      6.92 o
   2   7   5     1709.60     1691.42     17.91 o
   3   7   5     1713.09     1672.97     18.40 o
   4   7   5        0.76       -5.67      5.67 o
   5   7   5      110.66      100.72      4.44 o
   6   7   5      187.37      192.38      5.75 o
   7   7   5       27.62       32.86      3.69 o
   8   7   5        0.09       -1.83      6.12 o
   9   7   5       11.11        7.65      6.41 o
  10   7   5       78.27       97.70      5.14 o
  11   7   5       27.73       32.43      4.66 o
 -10   8   5      161.88      180.61      6.14 o
  -9   8   5      355.58      362.48     10.45 o
  -8   8   5       20.09       18.23      4.04 o
  -7   8   5       92.75       90.57      4.52 o
  -6   8   5       25.17       23.18      3.63 o
  -5   8   5      134.35      128.59      4.55 o
  -4   8   5      132.47      132.06      4.59 o
  -3   8   5      806.54      892.76     14.44 o
  -2   8   5     2548.91     2524.91     22.94 o
  -1   8   5       48.66       60.11      3.69 o
   0   8   5      170.54      165.30      3.57 o
   1   8   5      186.07      194.11      5.83 o
   2   8   5      352.48      355.03     10.49 o
   3   8   5      472.77      489.20     11.78 o
   4   8   5       70.50       65.64      4.29 o
   5   8   5      638.72      598.29     13.46 o
   6   8   5       98.58       98.77      4.53 o
   7   8   5      143.23      133.74      5.29 o
   8   8   5       92.95       94.59      4.84 o
   9   8   5       15.83       11.35      6.66 o
  10   8   5       35.55       30.25      4.77 o
 -10   9   5        8.34        9.30      7.06 o
  -9   9   5       19.34       13.83      4.28 o
  -8   9   5       28.63       41.76      4.49 o
  -7   9   5       20.44       15.77      4.19 o
  -6   9   5       65.54       53.86      4.39 o
  -5   9   5      233.00      260.77      7.59 o
  -4   9   5      185.33      203.27      5.83 o
  -3   9   5       36.14       33.98      3.87 o
  -2   9   5       67.35       80.65      4.35 o
  -1   9   5        0.02       -5.88      6.07 o
   0   9   5      404.40      413.04     20.39 o
   1   9   5       18.53       12.04      6.65 o
   2   9   5        0.01        5.08      5.83 o
   3   9   5      267.75      258.11      7.74 o
   4   9   5      171.30      162.08      5.33 o
   5   9   5      442.77      415.23     11.88 o
   6   9   5        9.97        6.66      6.57 o
   7   9   5       12.96        2.23      6.58 o
   8   9   5       55.35       60.38      4.55 o
   9   9   5        2.32       -0.57      6.77 o
  -8  10   5       40.08       45.77      4.71 o
  -7  10   5       13.43       -3.12      6.36 o
  -6  10   5      169.70      187.53      5.83 o
  -5  10   5        2.29        4.96      6.22 o
  -4  10   5       17.15       21.54      4.21 o
  -3  10   5       18.88       17.88      4.29 o
  -2  10   5      175.84      156.44      5.40 o
  -1  10   5       85.73       85.46      4.64 o
   0  10   5      810.37      850.07     22.94 o
   1  10   5      176.59      170.20      5.59 o
   2  10   5      170.58      157.10      5.57 o
   3  10   5       96.28       90.76      4.83 o
   4  10   5        9.06       10.00      6.60 o
   5  10   5       12.76        9.24      6.83 o
   6  10   5        2.34       -3.06      6.57 o
   7  10   5       14.66       23.06      4.32 o
   8  10   5        0.02       -3.17      6.71 o
  -7  11   5       30.21       29.61      4.64 o
  -6  11   5        0.50        3.79      6.84 o
  -5  11   5       52.80       55.20      4.82 o
  -4  11   5      477.42      501.60     14.11 o
  -3  11   5       17.41        6.57      7.31 o
  -2  11   5      275.31      286.16      8.65 o
  -1  11   5       17.83       20.12      4.31 o
   0  11   5       18.80       17.42      3.08 o
   1  11   5       66.10       67.53      5.03 o
   2  11   5      183.46      182.21      6.14 o
   3  11   5        8.46        7.95      7.21 o
   4  11   5      308.14      288.74      7.83 o
   5  11   5      107.33       96.02      5.45 o
   6  11   5        4.68        3.35      6.90 o
  -5  12   5        0.51        9.40      7.57 o
  -4  12   5        1.70        1.11      7.27 o
  -3  12   5        3.69        8.67      6.41 o
  -2  12   5        1.14       -3.99      6.98 o
  -1  12   5        0.47       11.29      7.00 o
   0  12   5        7.39       10.00      5.14 o
   1  12   5        7.17       13.41      6.94 o
   2  12   5        0.96        4.84      7.00 o
   3  12   5       52.46       45.29      5.11 o
   4  12   5       12.16       17.09      4.83 o
  -1  13   5       34.55       34.54      4.73 o
   0  13   5       18.60       20.40      3.35 o
 -13   0   6       36.44       38.54      4.47 o
 -12   0   6      101.78       96.06      4.81 o
 -11   0   6      248.67      267.24      7.88 o
 -10   0   6      202.64      212.63      6.72 o
  -9   0   6      586.81      604.75     12.31 o
  -8   0   6       92.55       79.78      3.59 o
  -7   0   6     2886.19     2895.62     22.32 o
  -6   0   6      926.44     1068.25     12.97 o
  -5   0   6       30.26       31.54      2.25 o
  -4   0   6      802.02      796.18      9.97 o
  -3   0   6     2991.66     3038.99     17.95 o
  -2   0   6     5953.16     5821.88     23.83 o
  -1   0   6      149.62      189.54      5.03 o
   0   0   6      832.20      839.57      8.74 o
   1   0   6      402.89      366.11      6.59 o
   2   0   6      150.35      164.95      4.39 o
   3   0   6     1502.67     1546.24     13.49 o
   4   0   6      890.10      819.12     10.63 o
   5   0   6     2564.04     2759.10     20.19 o
   6   0   6      120.80       97.15      3.50 o
   7   0   6      243.42      227.44      6.75 o
   8   0   6      536.73      523.86     11.68 o
   9   0   6      835.37      824.42     15.05 o
  10   0   6       70.98       75.14      4.25 o
  11   0   6        4.77       13.43      3.85 o
  12   0   6       18.22       22.04      4.24 o
 -13   1   6       33.16       43.74      6.98 o
 -12   1   6       16.17       16.38      2.79 o
 -11   1   6       11.63        8.88      4.31 o
 -10   1   6      249.45      249.94      5.35 o
  -9   1   6      172.59      172.48      3.49 o
  -8   1   6       69.71       67.01      3.94 o
  -7   1   6     1628.36     1600.89     26.90 o
  -6   1   6       44.77       44.84      3.36 o
  -5   1   6       35.12       28.37      1.61 o
  -4   1   6     2594.75     2680.57     12.70 o
  -3   1   6      769.63      805.02      9.86 o
  -2   1   6     1019.88      967.20      7.17 o
  -1   1   6     2573.15     2685.87     28.69 o
   0   1   6      969.25      923.95      8.75 o
   1   1   6     3643.17     3864.91     13.80 o
   2   1   6     1712.52     1731.26      9.68 o
   3   1   6      623.23      545.36      5.98 o
   4   1   6     2707.16     2773.68     32.82 o
   5   1   6      505.05      477.48      6.40 o
   6   1   6       56.70       53.04      3.17 o
   7   1   6      615.04      607.16     10.74 o
   8   1   6       17.91       19.18      5.58 o
   9   1   6       12.42        5.33      4.30 o
  10   1   6       14.34       18.77      3.19 o
  11   1   6      207.45      244.87      5.38 o
  12   1   6       14.33        7.95      4.78 o
 -13   2   6      240.70      259.22      7.98 o
 -12   2   6       34.81       33.37      4.14 o
 -11   2   6        2.38        6.74      6.13 o
 -10   2   6      983.97      991.42     16.72 o
  -9   2   6      301.98      290.82      8.32 o
  -8   2   6       29.67       29.65      3.12 o
  -7   2   6      257.65      252.57      6.91 o
  -6   2   6      109.16      119.74      3.47 o
  -5   2   6        4.12        2.83      3.54 o
  -4   2   6      105.33      112.13      3.22 o
  -3   2   6      434.71      451.93      7.67 o
  -2   2   6      117.24      147.36      4.32 o
  -1   2   6        0.37        6.45      1.78 o
   0   2   6      141.20      134.08      2.96 o
   1   2   6     5183.02     5615.32     24.42 o
   2   2   6      256.74      300.86      6.54 o
   3   2   6      199.81      192.51      5.08 o
   4   2   6      272.12      322.87      7.44 o
   5   2   6        1.02       -1.47      3.90 o
   6   2   6       39.59       21.97      3.34 o
   7   2   6      111.54      118.19      4.10 o
   8   2   6        3.27       -0.93      5.28 o
   9   2   6      175.36      168.78      5.49 o
  10   2   6      120.51      124.37      5.02 o
  11   2   6       34.94       34.85      4.30 o
  12   2   6       73.29       85.02      5.15 o
 -13   3   6      137.96      140.01      6.11 o
 -12   3   6       31.28       28.82      4.16 o
 -11   3   6       79.78       79.66      4.45 o
 -10   3   6      467.93      494.78     12.61 o
  -9   3   6      943.42      896.51     15.33 o
  -8   3   6       32.15       32.14      3.44 o
  -7   3   6      241.13      229.42      6.71 o
  -6   3   6       89.05       88.18      3.44 o
  -5   3   6     1090.74     1074.15     12.98 o
  -4   3   6     3322.24     3336.23     21.31 o
  -3   3   6      446.48      394.43      7.62 o
  -2   3   6        1.37        1.66      3.36 o
  -1   3   6     2695.23     2833.84     17.95 o
   0   3   6      478.19      476.47      5.58 o
   1   3   6      615.27      722.10      9.58 o
   2   3   6      276.25      263.23      6.39 o
   3   3   6       17.14       16.57      2.25 o
   4   3   6      496.18      451.33      8.89 o
   5   3   6      803.10      742.19     11.54 o
   6   3   6       67.88       63.07      3.46 o
   7   3   6        7.66        8.58      4.92 o
   8   3   6      952.21      939.74     15.47 o
   9   3   6        0.02       10.32      5.77 o
  10   3   6      466.75      451.13     12.69 o
  11   3   6       88.06       80.21      4.70 o
  12   3   6        6.14        4.22      6.86 o
 -12   4   6        7.65        9.54      6.39 o
 -11   4   6        2.18        2.22      5.93 o
 -10   4   6       30.35       23.94      3.87 o
  -9   4   6       27.05       30.44      3.86 o
  -8   4   6      663.38      686.37     13.34 o
  -7   4   6        1.76        5.36      4.76 o
  -6   4   6      251.65      276.09      8.04 o
  -5   4   6      310.67      352.14      8.52 o
  -4   4   6      536.26      555.26      9.80 o
  -3   4   6      249.08      275.05      6.92 o
  -2   4   6        2.77        0.23      3.56 o
  -1   4   6     4561.08     5028.47     25.15 o
   0   4   6      431.49      362.85      5.44 o
   1   4   6       56.55       76.75      2.73 o
   2   4   6      944.13      990.16     11.95 o
   3   4   6        4.52       -2.79      3.98 o
   4   4   6      631.99      625.50     10.61 o
   5   4   6        0.42       -2.54      4.55 o
   6   4   6      686.82      681.45     12.19 o
   7   4   6        0.45       -2.52      5.32 o
   8   4   6      804.22      839.78     14.97 o
   9   4   6       10.16       -0.44      6.01 o
  10   4   6      121.71      121.19      5.24 o
  11   4   6       16.54        9.23      6.82 o
  12   4   6       16.69       24.93      4.21 o
 -12   5   6       43.57       46.30      4.36 o
 -11   5   6       94.89       99.65      4.99 o
 -10   5   6        1.60       11.54      5.80 o
  -9   5   6        5.22        7.07      5.39 o
  -8   5   6      157.01      147.79      4.74 o
  -7   5   6      892.03      870.54     14.37 o
  -6   5   6      430.55      413.41      9.95 o
  -5   5   6       18.63       19.99      3.07 o
  -4   5   6     1260.25     1291.45     14.86 o
  -3   5   6      413.42      391.96      8.66 o
  -2   5   6      624.69      670.87     10.53 o
  -1   5   6       12.48       14.13      2.33 o
   0   5   6      978.79      985.04      9.54 o
   1   5   6      494.42      527.60      9.62 o
   2   5   6     1481.44     1523.78     15.65 o
   3   5   6       37.54       30.10      2.88 o
   4   5   6       10.91        9.70      3.03 o
   5   5   6      296.68      317.11      8.98 o
   6   5   6      821.18      793.22     13.68 o
   7   5   6      447.84      446.42     11.28 o
   8   5   6      430.41      451.40     12.04 o
   9   5   6       15.47       16.26      4.10 o
  10   5   6       55.25       52.02      4.60 o
  11   5   6        0.02       -3.01      6.82 o
 -11   6   6       49.69       61.09      4.69 o
 -10   6   6       23.00       10.84      6.84 o
  -9   6   6       31.81       45.48      4.01 o
  -8   6   6       88.87       80.44      4.37 o
  -7   6   6      513.31      511.92     11.62 o
  -6   6   6      767.37      777.16     13.96 o
  -5   6   6     3484.76     3448.03     25.95 o
  -4   6   6      493.03      488.27     10.50 o
  -3   6   6      188.15      195.50      6.08 o
  -2   6   6       34.89       29.64      2.86 o
  -1   6   6      108.86      107.27      3.25 o
   0   6   6       41.77       43.97      5.90 o
   1   6   6      456.21      416.63      9.50 o
   2   6   6      249.24      274.59      8.14 o
   3   6   6       27.00       20.99      3.31 o
   4   6   6     1139.23     1081.56     15.23 o
   5   6   6      153.38      149.03      4.67 o
   6   6   6      226.62      215.79      6.80 o
   7   6   6        0.54        3.90      5.47 o
   8   6   6       13.18       17.15      3.59 o
   9   6   6      211.85      215.80      6.44 o
  10   6   6        0.65        3.42      6.11 o
  11   6   6        0.49        7.73      6.13 o
 -11   7   6        2.73       10.30      4.26 o
 -10   7   6        6.63       -4.70      6.24 o
  -9   7   6        5.09        2.42      6.27 o
  -8   7   6        1.36        4.72      5.63 o
  -7   7   6       92.53       97.40      4.52 o
  -6   7   6      779.55      764.11     14.26 o
  -5   7   6       16.02        8.75      6.01 o
  -4   7   6       33.29       29.31      3.53 o
  -3   7   6      329.15      344.88      9.38 o
  -2   7   6       86.43       85.17      3.82 o
  -1   7   6       44.94       50.45      3.42 o
   0   7   6      151.28      135.74      3.05 o
   1   7   6       36.14       44.19      3.53 o
   2   7   6      605.33      610.34     12.05 o
   3   7   6     1215.00     1149.95     16.19 o
   4   7   6      881.59      802.18     14.39 o
   5   7   6      551.70      518.40     12.16 o
   6   7   6       12.03        2.45      5.97 o
   7   7   6        0.11        6.96      3.45 o
   8   7   6       31.01       24.85      4.25 o
   9   7   6        7.30       11.29      6.45 o
  10   7   6       17.62        5.56      7.05 o
 -10   8   6       73.47       69.89      5.42 o
  -9   8   6        3.65       -3.62      6.33 o
  -8   8   6        3.50        9.54      3.57 o
  -7   8   6       51.23       49.40      4.33 o
  -6   8   6      140.11      127.71      4.80 o
  -5   8   6       25.56       27.07      3.51 o
  -4   8   6      467.88      467.43     11.69 o
  -3   8   6      267.60      271.06      8.27 o
  -2   8   6      359.58      320.89      8.85 o
  -1   8   6       34.69       29.50      3.68 o
   0   8   6      291.98      299.76      5.81 o
   1   8   6       51.42       57.38      4.22 o
   2   8   6        9.03        8.28      6.36 o
   3   8   6      609.27      640.20     13.18 o
   4   8   6        8.90        6.80      3.60 o
   5   8   6      117.72      116.51      4.79 o
   6   8   6        3.07       -6.00      6.12 o
   7   8   6      121.97      131.80      5.16 o
   8   8   6        3.40        8.21      6.72 o
   9   8   6        2.70        6.03      6.70 o
  -9   9   6        3.68        4.45      6.74 o
  -8   9   6       84.21       95.17      5.24 o
  -7   9   6      197.02      200.96      6.38 o
  -6   9   6      148.63      138.95      5.33 o
  -5   9   6        5.95        3.33      6.26 o
  -4   9   6       80.66       79.47      4.41 o
  -3   9   6      230.12      239.71      7.37 o
  -2   9   6      326.60      315.07      8.94 o
  -1   9   6     1202.25     1203.44     17.92 o
   0   9   6      338.51      338.78      6.71 o
   1   9   6     1418.42     1450.17     19.32 o
   2   9   6      163.17      160.26      5.39 o
   3   9   6        0.03        4.61      5.85 o
   4   9   6        2.12       -4.61      6.20 o
   5   9   6        3.09        7.37      6.20 o
   6   9   6       22.16       12.88      6.70 o
   7   9   6       16.22        9.52      6.91 o
   8   9   6        0.56        9.95      6.56 o
  -8  10   6       13.28       11.11      4.38 o
  -7  10   6        8.74        4.01      4.13 o
  -6  10   6       11.22        3.05      7.19 o
  -5  10   6        0.38        7.32      6.39 o
  -4  10   6      151.37      158.33      5.52 o
  -3  10   6      588.34      546.06     13.88 o
  -2  10   6       97.45      117.94      5.16 o
  -1  10   6       85.97       77.18      4.79 o
   0  10   6      377.99      347.97      7.34 o
   1  10   6       11.25       10.48      6.73 o
   2  10   6       47.85       59.29      4.65 o
   3  10   6       14.56       11.41      4.23 o
   4  10   6       34.24       26.68      4.56 o
   5  10   6       77.97       73.25      4.89 o
   6  10   6      142.12      140.54      5.91 o
   7  10   6       97.98      100.58      5.60 o
  -7  11   6        1.22        2.91      6.95 o
  -6  11   6       56.55       60.96      5.09 o
  -5  11   6        3.70        7.10      4.15 o
  -4  11   6       11.63       12.11      7.13 o
  -3  11   6      207.67      210.04      6.37 o
  -2  11   6       48.54       53.84      4.82 o
  -1  11   6       54.82       50.54      4.65 o
   0  11   6       67.75       56.33      3.48 o
   1  11   6       96.04       95.71      5.46 o
   2  11   6       10.88       14.99      4.19 o
   3  11   6       34.06       32.37      4.78 o
   4  11   6       84.91       77.80      5.43 o
   5  11   6       57.97       51.11      5.18 o
   6  11   6        1.75       12.39      6.89 o
  -4  12   6        9.79       -1.98      7.55 o
  -3  12   6       27.84       32.86      4.70 o
  -2  12   6       11.96        7.31      4.37 o
  -1  12   6      125.53      129.03      5.84 o
   0  12   6      265.75      248.72      5.04 o
   1  12   6        0.46        2.66      7.20 o
   2  12   6       27.52       25.42      4.82 o
   3  12   6        0.01        5.68      7.47 o
   4  12   6      246.22      228.09      7.59 o
 -13   1   7       56.32       58.96      3.43 o
 -12   1   7       54.07       42.03      4.45 o
 -11   1   7       59.02       62.46      6.98 o
 -10   1   7      335.69      309.65      6.31 o
  -9   1   7        4.15        1.81      4.39 o
  -8   1   7      100.29      108.40      2.91 o
  -7   1   7       97.42      110.72      2.76 o
  -6   1   7      995.87      959.20     18.71 o
  -5   1   7      291.19      300.05      9.02 o
  -4   1   7      735.46      724.93     16.46 o
  -3   1   7       41.40       54.07      2.04 o
  -2   1   7     1396.69     1446.95     15.82 o
  -1   1   7      447.42      472.77      8.06 o
   0   1   7     2103.52     2218.23      9.13 o
   1   1   7     2025.53     2273.71     11.62 o
   2   1   7     1956.52     2013.12     11.29 o
   3   1   7      366.27      387.99      5.66 o
   4   1   7      202.51      232.98      4.79 o
   5   1   7        5.20        5.56      3.01 o
   6   1   7      154.61      154.33      4.29 o
   7   1   7        0.21       -1.47      3.61 o
   8   1   7      148.17      164.00      3.61 o
   9   1   7      274.15      282.45      6.18 o
  10   1   7        3.82        1.06      4.14 o
  11   1   7        6.19        9.87      3.34 o
  12   1   7       66.75       77.73      3.62 o
 -13   2   7       17.22       19.46      4.48 o
 -12   2   7        4.48       -6.45      6.45 o
 -11   2   7      232.87      247.40      7.26 o
 -10   2   7       38.86       35.58      3.86 o
  -9   2   7       36.03       26.69      3.61 o
  -8   2   7       10.47       16.93      3.12 o
  -7   2   7        0.54        4.39      4.46 o
  -6   2   7      390.02      398.85      9.11 o
  -5   2   7     1874.38     1834.59     17.08 o
  -4   2   7      128.24      136.42      4.31 o
  -3   2   7      703.54      660.67      9.60 o
  -2   2   7      267.08      279.69      6.66 o
  -1   2   7     2702.21     2909.76     18.65 o
   0   2   7      435.95      413.18      8.45 o
   1   2   7      122.25      147.46      4.60 o
   2   2   7      554.62      593.46      9.40 o
   3   2   7     1177.35     1151.56     13.02 o
   4   2   7      537.10      546.36      9.79 o
   5   2   7       55.20       78.55      3.40 o
   6   2   7       38.00       45.92      3.38 o
   7   2   7      896.31      918.31     14.52 o
   8   2   7       43.65       46.65      3.94 o
   9   2   7       46.38       40.56      4.03 o
  10   2   7      128.88      130.07      5.14 o
  11   2   7      187.56      188.45      6.21 o
  12   2   7        0.07        2.58      6.27 o
 -12   3   7        3.03        9.17      6.43 o
 -11   3   7       19.50       23.33      4.03 o
 -10   3   7       14.62        8.79      3.63 o
  -9   3   7      109.52      109.94      4.62 o
  -8   3   7       43.17       49.60      3.49 o
  -7   3   7      151.60      131.89      4.28 o
  -6   3   7      657.15      673.71     11.54 o
  -5   3   7       92.20       81.52      3.32 o
  -4   3   7       96.23       95.93      3.06 o
  -3   3   7      743.21      681.77     10.26 o
  -2   3   7      772.56      832.80     10.93 o
  -1   3   7     2818.84     3029.04     19.80 o
   0   3   7      502.91      567.76      6.54 o
   1   3   7      163.34      169.88      5.10 o
   2   3   7     1492.50     1511.58     14.74 o
   3   3   7       20.77       34.68      2.46 o
   4   3   7        7.42        1.12      4.62 o
   5   3   7      194.31      196.82      5.95 o
   6   3   7       71.36       72.55      3.65 o
   7   3   7        2.70       -0.73      5.40 o
   8   3   7      285.94      301.55      8.72 o
   9   3   7       21.01       26.91      3.99 o
  10   3   7      104.87      101.33      5.06 o
  11   3   7       50.24       50.09      4.69 o
 -12   4   7        5.32       -0.27      6.61 o
 -11   4   7       53.00       59.72      4.38 o
 -10   4   7       42.24       39.27      4.24 o
  -9   4   7      418.43      405.27     11.17 o
  -8   4   7     1521.18     1545.08     19.56 o
  -7   4   7        1.60        2.13      4.90 o
  -6   4   7      169.64      171.27      5.12 o
  -5   4   7        2.70        1.81      4.26 o
  -4   4   7       36.23       42.24      2.83 o
  -3   4   7        0.53        0.13      3.67 o
  -2   4   7      624.41      619.28     10.23 o
  -1   4   7     1127.33     1211.55     13.47 o
   0   4   7      917.22      848.43     15.69 o
   1   4   7     2123.45     2118.98     17.81 o
   2   4   7      242.03      267.73      7.30 o
   3   4   7        0.17        1.26      4.09 o
   4   4   7      417.25      447.05      9.85 o
   5   4   7      599.09      575.80     11.61 o
   6   4   7       39.29       45.17      3.55 o
   7   4   7      240.14      224.58      6.39 o
   8   4   7        9.24        5.92      5.90 o
   9   4   7      505.32      510.96     13.34 o
  10   4   7        6.11       -4.03      6.47 o
  11   4   7        0.02        1.93      6.22 o
 -12   5   7      100.07       90.26      5.37 o
 -11   5   7        6.68        1.59      6.31 o
 -10   5   7       29.53       30.78      4.00 o
  -9   5   7       15.41        9.60      5.50 o
  -8   5   7       41.08       42.24      3.87 o
  -7   5   7        5.43        9.48      5.32 o
  -6   5   7       51.82       57.65      3.82 o
  -5   5   7     1044.85     1049.03     14.66 o
  -4   5   7     1190.84     1199.59     14.89 o
  -3   5   7       45.75       41.84      2.97 o
  -2   5   7      110.99      115.26      3.38 o
  -1   5   7        8.71        3.18      2.32 o
   0   5   7        5.27        6.03      2.12 o
   1   5   7      331.03      335.74      8.45 o
   2   5   7       16.84       15.00      3.03 o
   3   5   7        7.44        2.43      4.95 o
   4   5   7       36.01       39.29      3.49 o
   5   5   7     1047.46      987.09     14.91 o
   6   5   7      227.55      218.32      6.84 o
   7   5   7      269.22      237.83      6.62 o
   8   5   7       21.92       15.88      3.82 o
   9   5   7        0.73        0.96      6.41 o
  10   5   7        0.01       -4.98      6.50 o
  11   5   7       23.14       22.58      4.28 o
 -11   6   7        0.37        3.05      6.28 o
 -10   6   7        3.62       10.72      6.19 o
  -9   6   7       46.70       48.09      4.31 o
  -8   6   7      106.26      125.05      4.76 o
  -7   6   7       92.64       92.30      4.30 o
  -6   6   7      778.40      742.26     13.68 o
  -5   6   7      356.39      378.26     10.27 o
  -4   6   7       28.58       36.23      3.47 o
  -3   6   7      113.50      128.92      4.03 o
  -2   6   7      190.86      187.36      5.66 o
  -1   6   7        7.13        6.57      4.53 o
   0   6   7      104.09       91.62      2.63 o
   1   6   7      660.67      714.26     12.21 o
   2   6   7        1.87       -2.24      5.07 o
   3   6   7        5.93        0.66      5.73 o
   4   6   7      510.09      544.45     11.83 o
   5   6   7       72.91       74.50      4.19 o
   6   6   7      322.29      327.54      9.15 o
   7   6   7        2.12       10.41      5.40 o
   8   6   7      107.93      105.41      4.88 o
   9   6   7      112.96      132.65      5.60 o
  10   6   7       19.65       22.13      4.32 o
 -10   7   7      167.55      162.21      5.96 o
  -9   7   7       56.80       67.09      4.75 o
  -8   7   7        4.04        9.13      6.16 o
  -7   7   7      196.31      204.58      5.97 o
  -6   7   7        2.26        5.70      5.03 o
  -5   7   7        7.11        7.50      3.49 o
  -4   7   7       47.49       36.79      3.80 o
  -3   7   7       45.80       44.47      3.65 o
  -2   7   7      536.94      550.60     11.54 o
  -1   7   7      612.62      644.71     12.23 o
   0   7   7        0.08        2.06      3.72 o
   1   7   7       89.95       89.13      4.29 o
   2   7   7       90.79       76.84      4.17 o
   3   7   7      783.85      747.91     14.01 o
   4   7   7        1.36       -0.19      5.84 o
   5   7   7        7.97        8.75      5.88 o
   6   7   7       12.86       12.73      6.45 o
   7   7   7      206.64      214.99      6.49 o
   8   7   7       17.29       19.73      4.09 o
   9   7   7        0.19        4.02      6.24 o
  10   7   7        2.59       -7.28      7.28 o
 -10   8   7      205.91      204.87      6.80 o
  -9   8   7       25.13       35.75      4.37 o
  -8   8   7       49.28       50.35      4.55 o
  -7   8   7       42.35       37.45      4.10 o
  -6   8   7      128.86      156.24      5.14 o
  -5   8   7        9.77       12.69      3.44 o
  -4   8   7        9.85       11.46      3.55 o
  -3   8   7      165.39      171.94      5.23 o
  -2   8   7      690.43      704.18     13.74 o
  -1   8   7      235.28      247.29      7.99 o
   0   8   7       53.94       49.93      2.88 o
   1   8   7      121.42      114.46      4.74 o
   2   8   7      575.80      561.35     12.87 o
   3   8   7       39.94       43.67      4.14 o
   4   8   7       43.41       55.16      4.23 o
   5   8   7       17.28       16.86      3.95 o
   6   8   7       94.14      103.42      5.04 o
   7   8   7       39.36       42.55      4.42 o
   8   8   7       11.88       14.07      4.06 o
   9   8   7        2.91        5.13      6.55 o
  -9   9   7        0.63        5.74      6.76 o
  -8   9   7       19.52       17.85      4.42 o
  -7   9   7       76.40       73.31      4.95 o
  -6   9   7       50.81       55.96      4.78 o
  -5   9   7      179.59      170.01      5.56 o
  -4   9   7      303.73      313.33      9.11 o
  -3   9   7      142.30      168.17      5.33 o
  -2   9   7        1.00        3.81      5.75 o
  -1   9   7       81.89       79.23      4.57 o
   0   9   7        0.93        4.25      4.24 o
   1   9   7       34.91       36.96      4.28 o
   2   9   7       65.14       64.86      4.36 o
   3   9   7      100.74      106.66      4.82 o
   4   9   7      132.48      122.79      5.38 o
   5   9   7        7.99       12.56      6.96 o
   6   9   7        0.07       -2.02      6.35 o
   7   9   7       96.04       89.58      5.41 o
   8   9   7        0.48        2.01      6.79 o
  -8  10   7        7.57        1.18      7.46 o
  -7  10   7       40.58       36.42      4.72 o
  -6  10   7       61.18       66.52      4.74 o
  -5  10   7      248.92      239.48      6.48 o
  -4  10   7       13.72       15.42      4.19 o
  -3  10   7        0.47        9.86      3.78 o
  -2  10   7        7.17        6.74      6.39 o
  -1  10   7        3.84       -2.55      6.42 o
   0  10   7      113.88      126.69      6.66 o
   1  10   7      209.00      216.56      6.88 o
   2  10   7       20.37       13.48      4.34 o
   3  10   7       42.57       34.33      4.70 o
   4  10   7        6.03        9.79      6.74 o
   5  10   7       63.84       63.65      5.03 o
   6  10   7       53.40       60.25      5.16 o
   7  10   7        6.38        1.74      7.17 o
  -6  11   7       49.09       42.59      5.22 o
  -5  11   7       20.50       17.27      4.35 o
  -4  11   7      135.69      149.19      5.87 o
  -3  11   7        6.43        3.67      6.99 o
  -2  11   7       65.21       60.25      5.08 o
  -1  11   7        3.44        4.23      6.41 o
   0  11   7       15.27       10.03      5.08 o
   1  11   7       23.32       12.78      7.41 o
   2  11   7        4.70        7.33      7.39 o
   3  11   7       46.81       34.09      4.90 o
   4  11   7       58.63       61.23      5.41 o
   5  11   7       69.20       68.19      5.54 o
  -3  12   7       35.74       42.54      4.71 o
  -2  12   7       29.60       14.71      4.57 o
  -1  12   7        4.97       12.89      7.17 o
   0  12   7        0.09        5.67      4.90 o
   1  12   7       12.30       -1.11      7.52 o
   2  12   7       28.07       21.39      5.03 o
 -12   0   8      117.22      117.98      5.43 o
 -11   0   8       20.77       18.10      3.90 o
 -10   0   8        1.10        3.38      5.34 o
  -9   0   8       57.75       62.47      3.90 o
  -8   0   8      281.16      286.90      8.08 o
  -7   0   8      168.47      161.94      4.40 o
  -6   0   8     3988.93     4005.06     26.79 o
  -5   0   8     3132.14     3165.17     22.92 o
  -4   0   8        0.61        4.10      3.52 o
  -3   0   8      745.47      734.05     10.58 o
  -2   0   8      806.86      803.61     10.71 o
  -1   0   8      912.53      993.81     11.89 o
   0   0   8     3880.05     4063.73     16.38 o
   1   0   8      446.29      424.85      8.17 o
   2   0   8     1419.07     1408.82     14.40 o
   3   0   8     1096.42     1049.05     13.10 o
   4   0   8     1550.70     1672.69     16.73 o
   5   0   8      183.23      201.90      6.30 o
   6   0   8      802.77      811.28     13.45 o
   7   0   8      136.64      129.59      4.49 o
   8   0   8      206.38      208.46      6.26 o
   9   0   8       66.86       57.88      4.39 o
  10   0   8        6.79       -0.49      6.40 o
  11   0   8       32.01       31.99      4.33 o
 -12   1   8       28.66       30.86      3.15 o
 -11   1   8       49.29       56.85      4.40 o
 -10   1   8       30.20       32.01      3.32 o
  -9   1   8      360.59      354.85      6.91 o
  -8   1   8      136.12      135.15      3.24 o
  -7   1   8      475.67      469.97      7.45 o
  -6   1   8       89.92       93.91      3.18 o
  -5   1   8      256.75      257.77      5.42 o
  -4   1   8      280.53      280.36      5.73 o
  -3   1   8      123.76      106.09      4.94 o
  -2   1   8      342.44      355.44      7.15 o
  -1   1   8     5027.36     5043.59     19.44 o
   0   1   8     1406.91     1382.22     10.10 o
   1   1   8       45.39       30.57      1.64 o
   2   1   8       28.11       30.61      3.60 o
   3   1   8       10.45       17.83      1.73 o
   4   1   8       87.11       94.10      2.52 o
   5   1   8        5.38        4.70      3.25 o
   6   1   8        2.87        0.89      3.51 o
   7   1   8      402.17      429.03      7.75 o
   8   1   8       65.73       69.49      2.98 o
   9   1   8        0.22        1.24      5.09 o
  10   1   8        1.82        7.18      4.21 o
  11   1   8       26.47       29.31      3.10 o
 -12   2   8        7.55        4.66      6.47 o
 -11   2   8        1.57        6.76      5.86 o
 -10   2   8      161.16      160.23      5.41 o
  -9   2   8      563.20      569.10     12.87 o
  -8   2   8      340.72      343.59     10.27 o
  -7   2   8      148.19      142.27      4.44 o
  -6   2   8        0.50        5.91      4.22 o
  -5   2   8      318.14      312.81      8.31 o
  -4   2   8        9.57        1.38      3.98 o
  -3   2   8      451.38      435.08      8.72 o
  -2   2   8       29.11       33.70      2.49 o
  -1   2   8     4067.89     4318.26     24.53 o
   0   2   8     2124.03     2157.41     29.67 o
   1   2   8      310.55      314.94      7.70 o
   2   2   8      187.52      172.30      4.86 o
   3   2   8       79.59       77.95      3.11 o
   4   2   8      114.78       99.11      3.70 o
   5   2   8      387.84      389.16      9.59 o
   6   2   8      534.95      543.25     11.55 o
   7   2   8        1.08       -0.38      5.24 o
   8   2   8       86.01       85.91      4.45 o
   9   2   8       41.35       46.65      4.28 o
  10   2   8      101.38      110.33      5.09 o
  11   2   8       21.95       22.85      4.42 o
 -12   3   8      122.98      138.51      5.68 o
 -11   3   8       14.61        8.70      6.29 o
 -10   3   8       76.30       79.68      4.71 o
  -9   3   8      121.27      113.10      4.75 o
  -8   3   8        4.85        6.34      5.49 o
  -7   3   8      466.81      442.72     10.70 o
  -6   3   8       48.88       50.19      3.45 o
  -5   3   8      346.03      335.21      8.77 o
  -4   3   8     1780.27     1764.92     17.38 o
  -3   3   8     1281.47     1271.12     14.55 o
  -2   3   8       42.67       42.42      2.62 o
  -1   3   8     1254.42     1294.08     14.22 o
   0   3   8      348.50      344.16      5.76 o
   1   3   8      430.19      477.54      9.20 o
   2   3   8      247.33      198.94      5.92 o
   3   3   8        3.42        7.20      2.73 o
   4   3   8      697.52      690.10     11.74 o
   5   3   8      910.79      905.20     14.31 o
   6   3   8      103.15      117.33      4.27 o
   7   3   8        3.66        7.67      3.23 o
   8   3   8        4.00        6.49      5.51 o
   9   3   8       44.36       40.60      4.21 o
  10   3   8      163.02      166.08      5.84 o
  11   3   8        0.23       -6.95      6.95 o
 -12   4   8       26.80       32.24      4.49 o
 -11   4   8       61.11       60.62      4.68 o
 -10   4   8       67.06       61.00      4.58 o
  -9   4   8       11.55       10.05      5.46 o
  -8   4   8      224.21      204.83      6.44 o
  -7   4   8      100.44      101.58      4.28 o
  -6   4   8       38.68       35.12      3.32 o
  -5   4   8       73.79       75.52      3.70 o
  -4   4   8        0.11        0.61      4.45 o
  -3   4   8        6.00        9.75      2.71 o
  -2   4   8      565.78      561.84     10.20 o
  -1   4   8       88.23       83.12      3.12 o
   0   4   8      291.95      264.18      5.75 o
   1   4   8      586.08      589.67     10.59 o
   2   4   8       70.06       76.31      3.47 o
   3   4   8       19.57       11.87      2.97 o
   4   4   8       83.23       80.33      3.90 o
   5   4   8        4.57        0.18      5.33 o
   6   4   8        2.77        6.43      5.42 o
   7   4   8       31.90       37.47      3.74 o
   8   4   8      180.78      186.54      5.58 o
   9   4   8       15.37       19.00      4.00 o
  10   4   8        5.38       -1.32      6.36 o
  11   4   8       28.15       24.64      4.46 o
 -11   5   8        0.87        0.82      6.61 o
 -10   5   8      220.79      209.54      6.51 o
  -9   5   8       19.52       18.51      3.99 o
  -8   5   8       50.54       41.97      3.86 o
  -7   5   8        0.01       -3.41      5.19 o
  -6   5   8        7.66        0.74      5.31 o
  -5   5   8       40.16       43.13      3.62 o
  -4   5   8      461.55      444.82     10.24 o
  -3   5   8      338.61      340.69      9.17 o
  -2   5   8      210.46      222.56      6.67 o
  -1   5   8       91.20       87.54      3.59 o
   0   5   8        9.45        8.56      2.46 o
   1   5   8       83.88       99.20      3.85 o
   2   5   8      138.10      131.76      4.25 o
   3   5   8      233.51      243.87      7.18 o
   4   5   8      373.51      391.61     10.36 o
   5   5   8        0.53        2.05      5.75 o
   6   5   8        0.77        4.60      5.49 o
   7   5   8        2.03       -3.47      5.63 o
   8   5   8       98.88      104.75      4.91 o
   9   5   8       42.85       46.73      4.57 o
  10   5   8       30.72        9.34      7.49 o
 -11   6   8      279.89      282.24      8.63 o
 -10   6   8        8.93        9.29      6.36 o
  -9   6   8      310.47      300.86      9.68 o
  -8   6   8      122.64      124.01      4.96 o
  -7   6   8        0.57        0.00      5.50 o
  -6   6   8        5.39        3.99      5.38 o
  -5   6   8     1046.32     1053.49     16.10 o
  -4   6   8      322.18      321.63      9.58 o
  -3   6   8      710.56      679.14     12.57 o
  -2   6   8      630.55      608.62     11.68 o
  -1   6   8      115.14      109.50      3.98 o
   0   6   8       28.32       17.36      2.30 o
   1   6   8      302.51      286.85      7.93 o
   2   6   8        0.44        6.58      5.37 o
   3   6   8      700.82      708.13     13.33 o
   4   6   8     1027.04      988.08     16.09 o
   5   6   8       31.60       28.31      3.85 o
   6   6   8      171.53      164.49      5.26 o
   7   6   8       65.52       52.95      4.40 o
   8   6   8       25.60       27.38      4.20 o
   9   6   8       15.17       26.52      4.28 o
  10   6   8       28.36       27.26      4.64 o
 -10   7   8       38.32       51.40      5.01 o
  -9   7   8        0.64        2.87      6.36 o
  -8   7   8       41.21       43.24      4.45 o
  -7   7   8       33.66       22.11      3.98 o
  -6   7   8      121.12      130.74      4.86 o
  -5   7   8       38.62       41.88      3.71 o
  -4   7   8      329.74      343.62      8.97 o
  -3   7   8       64.46       55.20      3.95 o
  -2   7   8      267.99      281.22      8.23 o
  -1   7   8        4.72       -1.27      5.80 o
   0   7   8      126.48      123.17      6.06 o
   1   7   8        4.73       16.15      3.42 o
   2   7   8      103.14       97.87      4.44 o
   3   7   8        0.45        3.32      6.32 o
   4   7   8      701.83      675.90     14.20 o
   5   7   8        7.52        3.90      5.86 o
   6   7   8       26.90       20.30      4.13 o
   7   7   8        2.15       11.03      3.86 o
   8   7   8        3.90       -4.74      7.01 o
   9   7   8       10.50       14.95      4.32 o
  -9   8   8       39.16       25.97      4.53 o
  -8   8   8       12.94       18.15      4.01 o
  -7   8   8       41.88       33.99      4.28 o
  -6   8   8       58.68       70.27      4.65 o
  -5   8   8       12.56        5.57      5.68 o
  -4   8   8       12.90        3.85      5.74 o
  -3   8   8       57.09       49.38      3.93 o
  -2   8   8      363.75      360.35      9.42 o
  -1   8   8      100.93       94.70      4.55 o
   0   8   8        0.04       -4.23      6.32 o
   1   8   8        6.72       10.36      5.94 o
   2   8   8       29.71       29.84      4.03 o
   3   8   8      448.24      441.94     12.20 o
   4   8   8       40.70       32.95      4.30 o
   5   8   8       88.39       78.16      4.80 o
   6   8   8       16.54       23.09      4.15 o
   7   8   8       65.84       58.55      4.89 o
   8   8   8        3.77       -1.12      7.12 o
  -8   9   8        0.91       -1.13      6.43 o
  -7   9   8       72.88       75.99      5.08 o
  -6   9   8       48.56       57.97      4.63 o
  -5   9   8        1.06        6.80      5.90 o
  -4   9   8      185.29      196.19      6.21 o
  -3   9   8        8.39        8.59      6.37 o
  -2   9   8      393.56      368.60     10.12 o
  -1   9   8      200.71      172.85      5.48 o
   0   9   8       93.24       97.87      4.91 o
   1   9   8      158.43      138.25      5.33 o
   2   9   8      161.85      180.94      5.76 o
   3   9   8       23.31       22.80      4.20 o
   4   9   8       13.25       13.61      7.10 o
   5   9   8        1.41       -6.73      6.73 o
   6   9   8       48.32       53.53      4.74 o
   7   9   8       91.27      101.14      5.55 o
  -7  10   8       12.35       17.34      4.31 o
  -6  10   8        7.85        3.84      7.03 o
  -5  10   8      287.58      326.33      9.47 o
  -4  10   8       34.73       32.88      4.38 o
  -3  10   8       75.50       92.30      5.14 o
  -2  10   8       32.20       27.53      4.29 o
  -1  10   8       71.18       71.79      4.70 o
   0  10   8       88.89       89.02      3.65 o
   1  10   8        5.39       -1.72      7.01 o
   2  10   8        2.31       -6.99      6.99 o
   3  10   8      180.11      192.40      6.29 o
   4  10   8        0.09       -3.94      7.01 o
   5  10   8       88.86       85.12      5.58 o
   6  10   8       12.60        5.75      7.43 o
  -5  11   8      126.39      141.48      6.35 o
  -4  11   8       96.39       84.49      5.41 o
  -3  11   8       46.22       53.04      4.79 o
  -2  11   8        4.59       11.31      7.16 o
  -1  11   8        8.32        4.94      6.80 o
   0  11   8       15.08       13.06      6.02 o
   1  11   8        6.64       -1.57      7.41 o
   2  11   8        9.90       14.78      4.50 o
   3  11   8        3.09        2.52      7.50 o
   4  11   8        0.13        7.46      6.64 o
 -12   1   9        9.10        8.00      3.50 o
 -11   1   9       15.56       16.83      6.24 o
 -10   1   9       85.79       88.75      3.27 o
  -9   1   9       10.59        7.95      2.95 o
  -8   1   9       40.67       36.03      2.53 o
  -7   1   9       23.86       17.46      4.92 o
  -6   1   9        7.68        4.87      3.52 o
  -5   1   9       30.30       27.93      2.20 o
  -4   1   9      256.81      222.09      6.06 o
  -3   1   9      344.21      337.18     10.05 o
  -2   1   9      101.62       92.63      2.20 o
  -1   1   9      499.94      515.69      6.84 o
   0   1   9       37.00       28.24      1.30 o
   1   1   9      348.02      361.97      5.99 o
   2   1   9      252.41      240.86      4.61 o
   3   1   9      925.71      919.10      9.25 o
   4   1   9       38.94       34.51      2.36 o
   5   1   9      394.02      400.67      7.12 o
   6   1   9      212.41      227.69      4.93 o
   7   1   9      158.64      155.02      3.51 o
   8   1   9      221.56      231.51      4.92 o
   9   1   9      187.20      200.98      4.28 o
  10   1   9        6.04       11.24      3.16 o
  11   1   9        0.61       -0.48      4.68 o
 -12   2   9        0.11       -5.71      6.66 o
 -11   2   9        5.14        6.29      5.92 o
 -10   2   9        2.54       11.62      6.14 o
  -9   2   9      330.26      337.22      9.31 o
  -8   2   9      191.04      186.00      5.89 o
  -7   2   9      302.87      284.01      8.00 o
  -6   2   9        0.82        2.61      4.89 o
  -5   2   9       95.66       86.05      3.70 o
  -4   2   9      282.86      288.31      8.39 o
  -3   2   9       84.10       78.55      3.33 o
  -2   2   9      323.33      320.40      8.01 o
  -1   2   9     1421.51     1426.14     15.44 o
   0   2   9      307.95      329.64      7.15 o
   1   2   9        0.94        5.95      4.15 o
   2   2   9        2.52        7.06      4.49 o
   3   2   9      391.57      393.71      9.41 o
   4   2   9      832.77      830.07     13.37 o
   5   2   9       12.68       10.87      5.54 o
   6   2   9      209.55      211.04      6.74 o
   7   2   9       18.08       16.42      3.46 o
   8   2   9        5.50       -5.41      6.39 o
   9   2   9        0.41       -5.13      6.28 o
  10   2   9        1.52        0.00      6.36 o
  11   2   9       19.21       23.96      4.39 o
 -12   3   9       28.05       27.30      4.57 o
 -11   3   9        9.52        7.49      6.28 o
 -10   3   9      471.02      505.00     13.80 o
  -9   3   9      228.79      224.50      7.00 o
  -8   3   9        1.00       -3.16      5.28 o
  -7   3   9       64.29       56.95      3.79 o
  -6   3   9      113.03      114.52      4.22 o
  -5   3   9      270.38      262.92      7.37 o
  -4   3   9      124.57      120.45      3.90 o
  -3   3   9        5.03        0.15      4.46 o
  -2   3   9      290.62      273.15      7.87 o
  -1   3   9       37.50       29.90      3.03 o
   0   3   9       93.99      104.65      3.36 o
   1   3   9       15.37       17.26      3.03 o
   2   3   9      100.33      101.77      3.72 o
   3   3   9       15.73        5.60      5.00 o
   4   3   9       85.64       94.27      4.03 o
   5   3   9        1.51        4.90      5.51 o
   6   3   9      370.72      359.35     10.47 o
   7   3   9       11.93        7.62      5.70 o
   8   3   9       60.78       45.97      4.26 o
   9   3   9        0.83        2.24      6.53 o
  10   3   9        9.06       11.12      6.36 o
 -11   4   9       15.07        5.79      6.74 o
 -10   4   9      133.75      142.26      5.58 o
  -9   4   9       27.80       28.27      4.15 o
  -8   4   9      141.34      148.77      5.00 o
  -7   4   9      341.81      357.48     10.54 o
  -6   4   9      108.92      108.48      4.24 o
  -5   4   9        9.24       12.27      3.13 o
  -4   4   9     1189.89     1117.94     15.53 o
  -3   4   9      155.20      150.65      4.63 o
  -2   4   9       40.28       41.01      3.08 o
  -1   4   9       81.17       79.78      3.57 o
   0   4   9      991.85      945.91     10.45 o
   1   4   9     1273.20     1271.49     15.80 o
   2   4   9       17.47       14.10      3.19 o
   3   4   9        3.31        6.25      4.79 o
   4   4   9        1.08       -5.47      5.47 o
   5   4   9       32.79       43.35      3.81 o
   6   4   9      221.63      230.71      7.15 o
   7   4   9       92.35       84.33      4.60 o
   8   4   9       39.91       41.40      4.21 o
   9   4   9      178.89      181.67      6.12 o
  10   4   9       15.60       28.88      4.37 o
 -11   5   9        1.51        4.86      6.86 o
 -10   5   9        1.24        8.47      5.95 o
  -9   5   9       55.25       60.34      4.38 o
  -8   5   9       64.56       75.75      4.37 o
  -7   5   9      251.44      220.54      6.57 o
  -6   5   9       67.86       61.33      3.99 o
  -5   5   9      246.76      274.28      7.90 o
  -4   5   9      378.52      362.31     10.22 o
  -3   5   9      840.21      824.04     13.98 o
  -2   5   9      209.28      196.50      6.09 o
  -1   5   9        0.91        8.49      4.35 o
   0   5   9       15.80       12.01      2.21 o
   1   5   9      135.34      131.04      4.49 o
   2   5   9      320.42      306.11      8.30 o
   3   5   9        3.25       -3.96      5.62 o
   4   5   9      436.71      441.14     11.19 o
   5   5   9       84.32       88.44      4.39 o
   6   5   9       65.13       65.69      4.24 o
   7   5   9       12.26       18.76      3.66 o
   8   5   9        1.86        3.50      6.46 o
   9   5   9        3.63        2.14      6.44 o
  10   5   9       57.76       68.99      5.18 o
 -10   6   9        2.01        3.32      6.55 o
  -9   6   9       13.10       21.29      4.01 o
  -8   6   9        8.65       12.34      3.77 o
  -7   6   9       56.21       48.03      4.22 o
  -6   6   9      214.71      217.35      6.41 o
  -5   6   9       24.59       28.90      3.77 o
  -4   6   9        6.55       10.06      5.48 o
  -3   6   9       45.16       48.40      3.72 o
  -2   6   9       78.55       79.77      4.01 o
  -1   6   9        5.49        5.95      3.27 o
   0   6   9       23.99       30.59      6.25 o
   1   6   9        0.77       -4.76      5.56 o
   2   6   9      267.51      291.63      8.41 o
   3   6   9      370.59      368.29     10.64 o
   4   6   9      110.03      108.85      4.70 o
   5   6   9      161.82      183.83      5.45 o
   6   6   9        0.30        5.46      5.44 o
   7   6   9        4.84        9.44      3.77 o
   8   6   9       14.31        8.94      6.65 o
   9   6   9        1.17       -2.52      6.85 o
  -9   7   9       75.38       77.37      5.06 o
  -8   7   9       12.87       12.57      4.01 o
  -7   7   9       42.58       29.75      4.06 o
  -6   7   9       13.59       21.60      3.61 o
  -5   7   9      204.41      199.72      5.84 o
  -4   7   9        1.07       -5.44      5.77 o
  -3   7   9        7.82        6.95      3.45 o
  -2   7   9        1.86       -1.78      5.70 o
  -1   7   9     1211.37     1206.46     17.60 o
   0   7   9     1161.07     1208.06     12.41 o
   1   7   9        2.46        0.40      5.82 o
   2   7   9        3.06        9.79      5.47 o
   3   7   9       30.02       37.50      4.17 o
   4   7   9       80.32       80.59      4.51 o
   5   7   9      101.52       89.49      4.88 o
   6   7   9       27.23       31.03      4.38 o
   7   7   9       57.79       64.93      4.91 o
   8   7   9      135.85      153.25      6.09 o
  -9   8   9       26.02       27.29      4.46 o
  -8   8   9       10.63        2.48      6.72 o
  -7   8   9        1.51       -0.26      6.32 o
  -6   8   9      275.43      280.97      8.67 o
  -5   8   9      288.20      294.20      9.40 o
  -4   8   9       55.23       60.17      4.49 o
  -3   8   9        1.53       -3.73      5.61 o
  -2   8   9       75.29       79.51      4.28 o
  -1   8   9       48.75       58.57      4.16 o
   0   8   9        0.05       -3.13      4.21 o
   1   8   9       29.98       34.35      4.04 o
   2   8   9       41.14       46.73      4.28 o
   3   8   9       22.08       18.04      4.16 o
   4   8   9       29.84       42.86      4.28 o
   5   8   9      105.23      109.98      5.34 o
   6   8   9        7.49        4.69      7.04 o
   7   8   9       21.09       28.22      4.36 o
  -7   9   9        3.36       -6.66      6.77 o
  -6   9   9       31.37       22.95      4.40 o
  -5   9   9        6.79       12.93      6.70 o
  -4   9   9        9.93       12.68      4.09 o
  -3   9   9       99.04       99.82      4.89 o
  -2   9   9        0.63        4.26      5.88 o
  -1   9   9        6.88        9.84      5.94 o
   0   9   9        3.46        2.32      6.09 o
   1   9   9        1.74       10.90      6.07 o
   2   9   9       10.18        9.24      4.24 o
   3   9   9        1.31        5.70      6.53 o
   4   9   9       29.49       32.32      4.46 o
   5   9   9      180.73      184.33      6.21 o
   6   9   9       35.74       36.93      4.90 o
  -6  10   9        0.07        9.74      6.38 o
  -5  10   9       36.51       45.72      4.66 o
  -4  10   9       16.97        7.74      6.95 o
  -3  10   9       10.00       10.42      4.23 o
  -2  10   9       70.95       67.74      4.76 o
  -1  10   9       10.53       -1.74      6.45 o
   0  10   9       77.16       67.70      3.44 o
   1  10   9        7.97        9.31      7.06 o
   2  10   9       64.70       66.80      5.16 o
   3  10   9        5.09       11.06      7.17 o
   4  10   9      126.19      114.25      5.72 o
   5  10   9       14.65       12.50      4.62 o
  -4  11   9        8.10        9.30      7.16 o
  -3  11   9       10.08       11.45      7.57 o
  -2  11   9        1.65       -7.21      7.21 o
  -1  11   9       12.08        3.82      7.07 o
   0  11   9        1.89        2.94      4.90 o
   1  11   9       32.11       37.12      4.86 o
   2  11   9       16.22       14.64      7.75 o
 -11   0  10      306.06      340.20     10.43 o
 -10   0  10       27.01       30.49      3.85 o
  -9   0  10       77.00       66.10      4.49 o
  -8   0  10        2.84       -5.54      5.54 o
  -7   0  10       86.17       87.53      4.13 o
  -6   0  10      692.85      667.18     12.77 o
  -5   0  10     2791.46     2781.49     24.02 o
  -4   0  10      244.49      209.11      6.09 o
  -3   0  10      692.06      680.12     11.79 o
  -2   0  10        0.32        7.03      4.29 o
  -1   0  10     1526.12     1501.90     16.65 o
   0   0  10      370.82      335.44      6.20 o
   1   0  10     1049.23     1097.75     14.40 o
   2   0  10      481.94      467.85     10.24 o
   3   0  10     1354.78     1304.46     16.43 o
   4   0  10       26.63       25.73      3.33 o
   5   0  10      287.64      313.25      8.53 o
   6   0  10      137.91      134.96      4.79 o
   7   0  10        8.52        9.33      5.78 o
   8   0  10        8.80        1.90      6.78 o
   9   0  10      317.47      340.16     10.48 o
  10   0  10       72.75       63.64      4.92 o
 -11   1  10       41.51       49.72      3.26 o
 -10   1  10        4.15        2.66      4.46 o
  -9   1  10       19.21       21.91      8.70 o
  -8   1  10       79.05       74.74      3.72 o
  -7   1  10        3.98        0.80      3.54 o
  -6   1  10       28.87       28.48      2.50 o
  -5   1  10       10.14       20.23      3.15 o
  -4   1  10      535.24      528.48     18.15 o
  -3   1  10       10.71       14.85      2.06 o
  -2   1  10     1109.31     1067.24     10.12 o
  -1   1  10       65.92       76.23      2.49 o
   0   1  10     1023.43     1021.54      7.01 o
   1   1  10      330.46      351.47      6.41 o
   2   1  10       58.39       59.11      2.54 o
   3   1  10       66.37       68.63      2.75 o
   4   1  10      207.01      222.16      4.62 o
   5   1  10        1.31       -0.10      3.61 o
   6   1  10       26.57       26.13      2.59 o
   7   1  10       42.42       47.53      2.79 o
   8   1  10      273.22      299.42      6.30 o
   9   1  10       25.38       25.65      3.17 o
  10   1  10        0.16        9.35      3.88 o
 -11   2  10       62.05       60.80      4.87 o
 -10   2  10      236.02      242.17      6.88 o
  -9   2  10       34.91       35.83      4.15 o
  -8   2  10      435.57      427.57     11.99 o
  -7   2  10      110.19       94.74      4.26 o
  -6   2  10       12.51        9.26      3.37 o
  -5   2  10      247.32      248.26      7.58 o
  -4   2  10       74.03       74.31      3.73 o
  -3   2  10      321.40      314.33      8.73 o
  -2   2  10      218.19      197.11      5.80 o
  -1   2  10        0.41        6.70      4.47 o
   0   2  10      111.71      109.65      2.75 o
   1   2  10     1154.03     1147.16     15.35 o
   2   2  10       10.93        9.17      3.14 o
   3   2  10       11.14       16.59      3.13 o
   4   2  10       30.69       30.93      3.54 o
   5   2  10        0.01        3.84      5.05 o
   6   2  10        0.15        0.41      5.12 o
   7   2  10       16.21       14.30      3.70 o
   8   2  10       15.01       15.50      4.02 o
   9   2  10       64.12       60.75      4.87 o
  10   2  10       10.85        0.85      6.87 o
 -11   3  10       35.91       43.19      4.60 o
 -10   3  10        6.66        1.04      6.78 o
  -9   3  10      169.29      150.60      5.65 o
  -8   3  10        0.38        0.00      5.65 o
  -7   3  10      130.55      126.93      4.75 o
  -6   3  10     1081.13     1049.82     16.22 o
  -5   3  10      217.96      193.07      5.83 o
  -4   3  10      701.72      684.41     12.53 o
  -3   3  10       30.22       26.45      3.25 o
  -2   3  10        9.54        6.57      4.96 o
  -1   3  10       90.76       70.72      3.59 o
   0   3  10        5.25        3.90      3.50 o
   1   3  10      333.33      316.73      9.21 o
   2   3  10      138.46      158.93      4.65 o
   3   3  10      248.95      244.76      7.51 o
   4   3  10       75.00       98.35      4.24 o
   5   3  10      362.71      333.34      9.10 o
   6   3  10      245.93      265.94      8.43 o
   7   3  10       60.70       56.18      4.32 o
   8   3  10      107.32      115.27      5.19 o
   9   3  10        0.19       -2.39      6.61 o
  10   3  10       25.77       34.23      4.46 o
 -11   4  10        7.85       -7.20      7.20 o
 -10   4  10        3.89        2.41      6.24 o
  -9   4  10       29.58       32.44      4.15 o
  -8   4  10      201.83      213.91      6.86 o
  -7   4  10       84.38       95.24      4.52 o
  -6   4  10       49.08       52.59      3.78 o
  -5   4  10        1.49        5.76      4.98 o
  -4   4  10      280.64      296.88      8.13 o
  -3   4  10      174.28      180.42      5.15 o
  -2   4  10       74.10       72.36      3.90 o
  -1   4  10      338.97      344.53      9.65 o
   0   4  10       72.49       78.56      2.75 o
   1   4  10      145.27      170.89      4.82 o
   2   4  10       86.41       92.24      4.24 o
   3   4  10       42.43       42.68      3.81 o
   4   4  10       84.89      102.99      4.52 o
   5   4  10       20.99       21.35      3.74 o
   6   4  10       27.19       22.69      3.90 o
   7   4  10       97.47      110.03      5.10 o
   8   4  10       20.35       28.27      4.19 o
   9   4  10       14.71       13.67      6.97 o
 -10   5  10       42.82       46.92      4.37 o
  -9   5  10      117.80      115.75      5.36 o
  -8   5  10        1.85        5.85      6.29 o
  -7   5  10       12.52       15.38      3.81 o
  -6   5  10       48.48       49.36      3.86 o
  -5   5  10       13.33       16.65      3.53 o
  -4   5  10      280.89      252.51      7.82 o
  -3   5  10        1.89       -5.35      5.35 o
  -2   5  10      256.91      250.39      7.59 o
  -1   5  10       84.68       87.75      4.16 o
   0   5  10       60.71       57.36      2.70 o
   1   5  10       12.06       10.76      5.83 o
   2   5  10        7.78       -2.48      5.64 o
   3   5  10        0.10        7.46      5.57 o
   4   5  10        2.38        5.17      5.74 o
   5   5  10      315.27      308.57      9.15 o
   6   5  10       68.99       64.51      4.50 o
   7   5  10       74.41       84.81      4.92 o
   8   5  10        1.10       -1.86      6.21 o
   9   5  10        3.16        8.40      4.32 o
 -10   6  10       85.85       93.25      5.41 o
  -9   6  10       61.82       69.34      4.90 o
  -8   6  10      230.04      237.67      7.08 o
  -7   6  10       34.61       27.90      4.19 o
  -6   6  10       17.16       13.76      3.82 o
  -5   6  10      113.93      104.82      4.57 o
  -4   6  10        6.63        8.96      5.48 o
  -3   6  10        1.34        3.82      5.37 o
  -2   6  10      357.81      351.55     10.36 o
  -1   6  10       26.16       26.10      3.55 o
   0   6  10      487.97      480.42     13.03 o
   1   6  10      126.72      113.37      4.70 o
   2   6  10        2.61       -5.30      5.86 o
   3   6  10       26.91       24.19      3.90 o
   4   6  10       72.07       87.57      4.65 o
   5   6  10        4.45       -6.52      6.52 o
   6   6  10        0.26       -4.14      6.28 o
   7   6  10       58.91       63.53      4.87 o
   8   6  10       14.93        5.23      4.43 o
  -9   7  10       39.42       55.82      4.82 o
  -8   7  10        6.77        0.54      6.32 o
  -7   7  10       64.94       82.86      4.71 o
  -6   7  10       23.19       18.40      3.85 o
  -5   7  10       83.00       72.36      4.44 o
  -4   7  10        1.93       -2.23      5.70 o
  -3   7  10      101.94       96.95      4.61 o
  -2   7  10       29.43       28.61      3.72 o
  -1   7  10      169.47      165.80      5.27 o
   0   7  10       67.33       78.10      5.80 o
   1   7  10      110.47      103.36      4.72 o
   2   7  10       11.57       10.75      6.18 o
   3   7  10       72.32       69.23      4.60 o
   4   7  10       63.09       57.25      4.66 o
   5   7  10       62.43       59.07      4.77 o
   6   7  10       21.27       25.52      4.32 o
   7   7  10       52.86       55.20      5.11 o
   8   7  10       37.23       27.74      4.87 o
  -8   8  10        5.66        9.24      6.38 o
  -7   8  10        0.06        4.08      5.63 o
  -6   8  10       12.78       10.89      6.39 o
  -5   8  10       18.03       12.90      6.65 o
  -4   8  10        0.17       -1.21      6.03 o
  -3   8  10        6.63        3.74      6.11 o
  -2   8  10       50.18       34.03      4.15 o
  -1   8  10        1.59        7.57      6.22 o
   0   8  10       63.41       64.79      3.26 o
   1   8  10       55.99       53.34      4.35 o
   2   8  10       29.85       31.57      3.99 o
   3   8  10       16.89        7.99      6.86 o
   4   8  10        1.26       -2.01      6.83 o
   5   8  10        3.85        3.40      7.09 o
   6   8  10       27.06       37.76      4.70 o
   7   8  10        0.64       -1.45      7.24 o
  -7   9  10        2.69       -2.91      7.19 o
  -6   9  10       25.04       11.99      7.42 o
  -5   9  10       17.98       21.47      4.22 o
  -4   9  10      130.61      127.65      5.69 o
  -3   9  10      131.60      162.70      5.68 o
  -2   9  10       47.48       41.83      4.42 o
  -1   9  10      242.26      255.47      8.10 o
   0   9  10       20.95       15.93      3.56 o
   1   9  10       33.58       28.18      4.28 o
   2   9  10       46.57       47.48      4.62 o
   3   9  10      100.49      114.47      5.66 o
   4   9  10       85.50       97.59      5.66 o
   5   9  10       48.05       55.37      5.42 o
  -5  10  10      113.94      110.59      5.65 o
  -4  10  10      134.45      130.93      5.91 o
  -3  10  10       11.36       10.58      4.24 o
  -2  10  10        2.60        4.90      7.13 o
  -1  10  10        4.99        5.82      3.99 o
   0  10  10        4.77       10.65      3.34 o
   1  10  10        1.74        2.13      7.12 o
   2  10  10       15.87        8.55      4.57 o
   3  10  10        9.02        2.28      7.59 o
 -11   1  11       59.33       62.26      3.49 o
 -10   1  11       83.46       75.90      3.45 o
  -9   1  11      211.65      207.49      4.35 o
  -8   1  11       37.93       36.41      6.33 o
  -7   1  11      164.89      153.30      3.47 o
  -6   1  11      220.27      192.09      4.25 o
  -5   1  11      534.49      495.92      8.74 o
  -4   1  11      103.71      104.58      3.00 o
  -3   1  11      154.41      151.75      3.25 o
  -2   1  11      199.49      212.85      4.52 o
  -1   1  11       33.94       33.94      2.74 o
   0   1  11      346.54      346.89      9.66 o
   1   1  11      825.33      806.72      9.70 o
   2   1  11      429.62      416.23      7.53 o
   3   1  11      209.13      215.26      8.17 o
   4   1  11     1011.79      997.88     11.26 o
   5   1  11       51.62       54.00      2.84 o
   6   1  11      200.35      190.67     10.20 o
   7   1  11        4.29        9.60      2.59 o
   8   1  11        4.98       -0.88      4.80 o
   9   1  11        1.64       -4.56      4.82 o
 -11   2  11        9.70        3.48      7.41 o
 -10   2  11       28.76       28.54      4.37 o
  -9   2  11       25.77       26.71      4.08 o
  -8   2  11      386.83      382.32     10.46 o
  -7   2  11        0.87        3.92      5.23 o
  -6   2  11       10.33        4.91      5.33 o
  -5   2  11      650.39      642.15     12.95 o
  -4   2  11      325.46      342.55      9.80 o
  -3   2  11      386.64      357.98      9.86 o
  -2   2  11      424.88      419.63     10.41 o
  -1   2  11      789.97      770.83     13.33 o
   0   2  11      733.22      728.94      9.27 o
   1   2  11       41.49       42.47      3.71 o
   2   2  11      500.72      518.13     11.79 o
   3   2  11      169.82      166.07      4.84 o
   4   2  11      131.82      138.56      4.82 o
   5   2  11        3.39        7.55      5.49 o
   6   2  11      192.98      198.65      5.62 o
   7   2  11        9.34        7.42      6.27 o
   8   2  11       81.90       96.66      5.05 o
   9   2  11       59.82       67.23      5.01 o
 -10   3  11        0.42       -4.40      6.81 o
  -9   3  11       49.03       49.95      4.61 o
  -8   3  11      324.26      348.69     10.16 o
  -7   3  11       14.26       18.96      3.79 o
  -6   3  11      150.21      155.99      5.11 o
  -5   3  11      370.96      368.82     10.77 o
  -4   3  11        0.07       -5.18      5.42 o
  -3   3  11        0.43        0.19      5.28 o
  -2   3  11      192.41      173.20      5.28 o
  -1   3  11     1153.44     1146.73     16.20 o
   0   3  11      798.17      766.44      9.65 o
   1   3  11       35.45       35.01      3.97 o
   2   3  11      585.32      605.59     12.77 o
   3   3  11        1.38        5.45      5.67 o
   4   3  11      501.22      510.55     12.30 o
   5   3  11      176.88      176.44      5.64 o
   6   3  11       54.40       49.53      4.58 o
   7   3  11       13.35       12.69      3.94 o
   8   3  11       11.03       12.99      6.60 o
   9   3  11        2.91       10.75      6.73 o
 -10   4  11        0.17       -7.07      7.07 o
  -9   4  11        6.85       12.12      6.86 o
  -8   4  11       11.31       11.94      6.36 o
  -7   4  11      725.63      749.29     15.24 o
  -6   4  11       44.29       52.63      4.13 o
  -5   4  11      842.49      794.59     14.70 o
  -4   4  11        6.08        8.93      3.22 o
  -3   4  11     1363.78     1310.20     18.04 o
  -2   4  11      282.30      270.58      8.28 o
  -1   4  11       58.68       49.63      3.69 o
   0   4  11       23.91       19.95      5.41 o
   1   4  11       27.55       31.41      3.59 o
   2   4  11       23.33       17.67      3.63 o
   3   4  11       36.92       31.14      3.89 o
   4   4  11      223.86      200.69      6.34 o
   5   4  11       63.79       56.50      4.39 o
   6   4  11      496.46      502.32     13.53 o
   7   4  11       39.86       51.79      4.58 o
   8   4  11        0.22       -6.78      6.78 o
   9   4  11       35.46       40.55      4.75 o
  -9   5  11       79.94       71.61      5.14 o
  -8   5  11       84.09       89.42      4.99 o
  -7   5  11      666.49      658.71     15.34 o
  -6   5  11      430.01      443.86     12.75 o
  -5   5  11       50.08       50.57      4.11 o
  -4   5  11      360.83      362.55      9.57 o
  -3   5  11      274.50      264.33      7.67 o
  -2   5  11      347.27      333.52      8.98 o
  -1   5  11      135.88      154.72      4.81 o
   0   5  11       15.61       11.63      2.38 o
   1   5  11       55.80       69.82      4.27 o
   2   5  11      695.88      632.72     13.44 o
   3   5  11       65.27       67.81      4.40 o
   4   5  11      318.18      291.67      8.24 o
   5   5  11        2.02        8.20      6.04 o
   6   5  11       87.56       82.96      5.11 o
   7   5  11       20.59        7.97      7.01 o
   8   5  11       67.66       83.24      5.27 o
  -9   6  11        2.31        2.86      6.72 o
  -8   6  11       20.58       18.35      4.45 o
  -7   6  11       56.16       42.60      4.43 o
  -6   6  11        9.89        9.91      3.70 o
  -5   6  11        2.35        4.40      5.79 o
  -4   6  11      126.45      113.03      4.94 o
  -3   6  11       57.02       51.51      3.82 o
  -2   6  11       27.02       34.49      3.69 o
  -1   6  11      236.18      214.56      6.45 o
   0   6  11       62.92       61.01      6.25 o
   1   6  11        1.80       -3.24      5.84 o
   2   6  11       10.35        6.86      6.13 o
   3   6  11        0.21       -5.21      6.14 o
   4   6  11        0.00        8.07      6.24 o
   5   6  11       69.92       68.56      4.73 o
   6   6  11      105.92      126.73      5.62 o
   7   6  11       66.96       62.12      5.16 o
  -8   7  11        0.07       -3.15      6.25 o
  -7   7  11        4.41        9.83      3.82 o
  -6   7  11       97.35      102.72      4.95 o
  -5   7  11       13.90       12.01      3.99 o
  -4   7  11      342.44      375.96     10.26 o
  -3   7  11        0.92       -6.24      6.24 o
  -2   7  11        0.02        2.85      3.65 o
  -1   7  11      284.91      274.88      7.99 o
   0   7  11      246.44      256.49      5.84 o
   1   7  11        4.92       -1.62      6.44 o
   2   7  11       74.97       75.67      4.77 o
   3   7  11       21.56       25.94      4.28 o
   4   7  11      152.55      159.38      5.96 o
   5   7  11       34.69       31.59      4.61 o
   6   7  11        8.93       10.45      4.34 o
   7   7  11        4.29       11.65      7.26 o
  -7   8  11        0.13        2.30      6.69 o
  -6   8  11       17.50       22.68      4.10 o
  -5   8  11      199.17      201.56      6.29 o
  -4   8  11      149.88      147.08      5.73 o
  -3   8  11       36.96       37.00      4.15 o
  -2   8  11        2.38       -1.92      6.05 o
  -1   8  11       28.62       35.03      4.16 o
   0   8  11        0.55        9.23      3.39 o
   1   8  11      224.54      235.79      7.25 o
   2   8  11        1.23       -3.69      6.52 o
   3   8  11      313.20      317.17      9.44 o
   4   8  11       99.57      111.80      5.57 o
   5   8  11       35.39       45.89      4.66 o
  -5   9  11       16.77       11.60      7.30 o
  -4   9  11      102.52      104.53      5.63 o
  -3   9  11        3.88        8.66      6.67 o
  -2   9  11        4.08       -0.53      6.46 o
  -1   9  11        1.23        5.93      5.99 o
   0   9  11        0.00        0.96      4.80 o
   1   9  11       10.08       10.44      7.19 o
   2   9  11        6.91        4.09      7.40 o
   3   9  11        1.99        4.19      7.58 o
   4   9  11       43.59       50.03      5.32 o
  -3  10  11       58.60       47.81      5.17 o
  -2  10  11       95.55      102.68      5.54 o
  -1  10  11       58.77       75.74      4.98 o
   0  10  11       17.24       20.41      6.83 o
   1  10  11       38.66       32.36      5.20 o
 -10   0  12       46.45       43.06      4.59 o
  -9   0  12      233.42      256.27      7.75 o
  -8   0  12      287.91      304.95      8.68 o
  -7   0  12        1.65        2.07      5.69 o
  -6   0  12       49.24       40.72      3.82 o
  -5   0  12        6.30       -4.76      5.28 o
  -4   0  12       22.91        9.95      5.78 o
  -3   0  12      289.76      297.45      8.43 o
  -2   0  12        0.08        3.04      5.21 o
  -1   0  12     1165.45     1191.25     16.82 o
   0   0  12      826.78      808.22     14.32 o
   1   0  12      236.32      244.21      7.17 o
   2   0  12       59.76       68.23      4.10 o
   3   0  12      399.74      388.35     10.99 o
   4   0  12      621.80      589.70     13.42 o
   5   0  12       12.24       11.59      3.56 o
   6   0  12       80.51       77.67      4.63 o
   7   0  12       61.96       53.90      4.63 o
   8   0  12       83.13       90.85      5.24 o
   9   0  12        0.15        0.00      7.07 o
 -10   1  12       33.92       37.01      3.22 o
  -9   1  12       30.71       41.06      3.20 o
  -8   1  12        0.00       -3.08      4.41 o
  -7   1  12       67.70       70.04      3.14 o
  -6   1  12       44.96       53.65      4.72 o
  -5   1  12       64.38       60.25      2.93 o
  -4   1  12       58.22       52.27      2.82 o
  -3   1  12     1113.11     1132.06     25.03 o
  -2   1  12      775.78      749.21     13.30 o
  -1   1  12      182.22      168.11      3.51 o
   0   1  12      297.80      294.33      4.19 o
   1   1  12      415.44      404.22      7.82 o
   2   1  12       44.28       46.76      3.91 o
   3   1  12       31.34       34.00      2.72 o
   4   1  12       39.27       50.82      4.05 o
   5   1  12       41.79       49.85      3.08 o
   6   1  12       34.55       38.82      2.86 o
   7   1  12        0.16       -4.36      4.36 o
   8   1  12       49.61       49.90      5.15 o
 -10   2  12      172.50      165.52      6.29 o
  -9   2  12       83.31       82.77      4.95 o
  -8   2  12       97.01       95.56      4.98 o
  -7   2  12       24.75       12.46      6.51 o
  -6   2  12      100.47      101.30      4.68 o
  -5   2  12      493.02      462.43     12.14 o
  -4   2  12        4.43       -2.65      5.45 o
  -3   2  12        4.54        5.93      5.44 o
  -2   2  12      724.06      710.55     13.68 o
  -1   2  12      418.21      423.74     11.29 o
   0   2  12      333.87      354.77      7.00 o
   1   2  12      384.89      381.52     10.68 o
   2   2  12       12.51        7.27      5.97 o
   3   2  12      575.29      577.05     13.00 o
   4   2  12        2.96        0.44      5.74 o
   5   2  12       42.25       49.06      4.15 o
   6   2  12        4.29       -4.36      6.11 o
   7   2  12       39.77       41.70      4.45 o
   8   2  12        9.46        0.00      6.92 o
 -10   3  12       12.46       15.38      4.30 o
  -9   3  12       12.43       -4.90      7.09 o
  -8   3  12       21.50       31.20      4.26 o
  -7   3  12        5.88        3.61      6.15 o
  -6   3  12      568.92      548.22     13.51 o
  -5   3  12       81.86       88.17      4.40 o
  -4   3  12      128.61      127.88      4.75 o
  -3   3  12       67.61       73.25      4.19 o
  -2   3  12        2.90        6.43      5.66 o
  -1   3  12        0.21       -5.70      5.70 o
   0   3  12      176.23      162.14      3.58 o
   1   3  12      201.86      183.53      5.62 o
   2   3  12      117.88       93.99      4.70 o
   3   3  12      612.01      641.34     13.93 o
   4   3  12      255.77      247.09      7.03 o
   5   3  12      307.87      276.91      8.39 o
   6   3  12        0.00       -0.74      6.46 o
   7   3  12       37.06       34.94      4.56 o
   8   3  12       15.17       16.51      4.32 o
  -9   4  12        0.91        2.24      6.19 o
  -8   4  12       85.10       93.05      5.11 o
  -7   4  12        0.72       -0.50      6.81 o
  -6   4  12        0.37        3.54      6.30 o
  -5   4  12        4.16        6.32      5.98 o
  -4   4  12       34.74       21.35      3.81 o
  -3   4  12      170.03      170.83      5.23 o
  -2   4  12       11.64       15.38      3.43 o
  -1   4  12       66.73       57.52      3.99 o
   0   4  12        2.79        0.35      3.96 o
   1   4  12        0.01        5.91      5.44 o
   2   4  12       52.92       45.56      4.12 o
   3   4  12       46.07       43.18      4.33 o
   4   4  12      174.12      169.62      5.75 o
   5   4  12       20.57       22.11      4.18 o
   6   4  12        9.41       14.92      4.07 o
   7   4  12      140.53      171.04      6.03 o
   8   4  12        0.08        0.00      7.01 o
  -9   5  12        5.84        6.68      7.00 o
  -8   5  12      135.23      151.76      5.87 o
  -7   5  12      120.29      118.71      5.64 o
  -6   5  12       27.38       28.44      4.35 o
  -5   5  12        1.64        7.80      5.74 o
  -4   5  12        3.14        0.91      5.90 o
  -3   5  12       15.66       11.83      3.57 o
  -2   5  12        0.25       -4.62      5.35 o
  -1   5  12       68.16       62.14      4.35 o
   0   5  12       56.22       40.75      2.76 o
   1   5  12        0.93        0.44      5.81 o
   2   5  12       98.05       91.47      4.69 o
   3   5  12        6.29        3.48      6.70 o
   4   5  12       59.38       58.70      4.63 o
   5   5  12        1.13        7.58      6.55 o
   6   5  12      243.52      248.13      7.38 o
   7   5  12       69.12       67.34      5.22 o
  -8   6  12      107.90      123.17      5.82 o
  -7   6  12        2.19       11.16      6.45 o
  -6   6  12       91.45      102.20      5.27 o
  -5   6  12       10.81       14.74      3.86 o
  -4   6  12       46.68       52.82      4.19 o
  -3   6  12        0.02       -1.65      5.98 o
  -2   6  12       96.15       84.77      4.60 o
  -1   6  12      101.30       87.36      4.58 o
   0   6  12      127.88      132.28      3.78 o
   1   6  12      266.69      282.49      8.33 o
   2   6  12        0.92        0.72      6.42 o
   3   6  12       22.96       29.06      4.03 o
   4   6  12        1.70       -6.95      6.95 o
   5   6  12       21.29       11.14      6.87 o
   6   6  12        3.45       -0.56      6.74 o
  -7   7  12       12.06        2.87      7.12 o
  -6   7  12        6.08        9.34      6.37 o
  -5   7  12       68.83       70.69      4.91 o
  -4   7  12        5.22       11.50      6.36 o
  -3   7  12       21.83       23.47      4.12 o
  -2   7  12       22.47       24.92      3.85 o
  -1   7  12       11.55       14.51      3.99 o
   0   7  12      165.44      161.53      4.13 o
   1   7  12        1.85       -0.48      6.50 o
   2   7  12      126.57      129.68      5.39 o
   3   7  12       29.12       36.46      4.59 o
   4   7  12        0.22       11.56      6.32 o
   5   7  12       13.26       17.85      4.44 o
  -6   8  12       29.09       33.58      4.57 o
  -5   8  12        0.25        0.56      6.39 o
  -4   8  12       15.07       14.32      4.13 o
  -3   8  12       30.23       26.49      4.44 o
  -2   8  12        0.19       -5.03      6.74 o
  -1   8  12       18.03       16.90      4.15 o
   0   8  12       57.49       59.71      3.42 o
   1   8  12       66.27       60.60      5.03 o
   2   8  12        0.79       -0.52      6.56 o
   3   8  12        1.51        9.20      7.14 o
   4   8  12        4.73       -4.00      7.62 o
  -3   9  12       39.54       42.34      4.92 o
  -2   9  12        1.50       -7.02      7.02 o
  -1   9  12       99.58      104.90      5.20 o
   0   9  12       79.51       77.51      3.85 o
   1   9  12       24.15        8.91      7.57 o
   2   9  12        7.30       12.22      7.20 o
  -9   1  13      108.19      113.25      4.01 o
  -8   1  13       12.57       17.31      3.05 o
  -7   1  13      215.90      231.39      4.81 o
  -6   1  13      464.24      484.14     21.03 o
  -5   1  13      153.09      146.80      3.67 o
  -4   1  13       61.48       63.43      3.02 o
  -3   1  13       60.67       60.41      2.94 o
  -2   1  13      100.07      109.09      4.77 o
  -1   1  13      189.25      184.39      3.84 o
   0   1  13      758.78      776.79      7.44 o
   1   1  13       42.11       48.51      2.85 o
   2   1  13      136.06      154.42      3.63 o
   3   1  13       48.84       49.34      6.37 o
   4   1  13       10.98       13.49      2.86 o
   5   1  13       54.74       51.94      5.07 o
   6   1  13        8.58       11.42      3.25 o
   7   1  13       13.46       12.71      5.80 o
  -9   2  13        6.76        5.12      6.76 o
  -8   2  13       64.35       60.60      4.71 o
  -7   2  13      145.58      159.10      5.74 o
  -6   2  13       31.07       27.40      4.32 o
  -5   2  13      329.01      331.01      9.65 o
  -4   2  13       53.07       49.00      4.11 o
  -3   2  13      260.90      279.90      8.54 o
  -2   2  13      122.82      113.08      4.78 o
  -1   2  13      102.34      100.80      4.53 o
   0   2  13       90.41       78.23      4.15 o
   1   2  13        6.28       13.35      3.47 o
   2   2  13       16.51       12.23      6.11 o
   3   2  13       58.78       57.13      4.35 o
   4   2  13        2.15       -6.17      6.17 o
   5   2  13       32.70       23.31      4.22 o
   6   2  13       17.22       22.50      4.34 o
   7   2  13       57.29       62.24      4.75 o
  -9   3  13       43.41       47.99      4.74 o
  -8   3  13        8.17       16.56      3.97 o
  -7   3  13        6.46        4.70      6.69 o
  -6   3  13       40.18       44.99      4.46 o
  -5   3  13      134.89      127.71      5.28 o
  -4   3  13        0.03        2.29      5.80 o
  -3   3  13        3.18        9.16      5.89 o
  -2   3  13       66.60       62.77      4.24 o
  -1   3  13        3.02       -0.22      5.65 o
   0   3  13       72.37       75.55      3.12 o
   1   3  13        2.40        7.58      5.56 o
   2   3  13        6.86        0.23      6.13 o
   3   3  13      110.81      117.36      5.16 o
   4   3  13       25.83       24.14      4.10 o
   5   3  13       25.57       21.56      4.19 o
   6   3  13        2.16        8.60      6.66 o
   7   3  13        1.35        3.15      6.76 o
  -8   4  13        0.54        6.25      6.28 o
  -7   4  13       29.32       36.90      4.53 o
  -6   4  13        0.41       -1.79      6.53 o
  -5   4  13      152.72      130.71      5.45 o
  -4   4  13       13.62       12.73      3.82 o
  -3   4  13      109.22       94.48      4.74 o
  -2   4  13      463.67      477.05     12.66 o
  -1   4  13       27.11       29.10      4.00 o
   0   4  13       83.20       89.80      3.27 o
   1   4  13        9.57       11.01      3.79 o
   2   4  13       18.02       12.77      6.73 o
   3   4  13       66.50       52.55      4.56 o
   4   4  13       92.52       90.71      5.16 o
   5   4  13       38.66       44.18      4.59 o
   6   4  13      201.80      200.82      6.67 o
  -7   5  13      267.11      285.44      8.55 o
  -6   5  13      185.45      203.22      6.25 o
  -5   5  13      112.28      103.12      5.12 o
  -4   5  13       53.28       48.79      4.25 o
  -3   5  13       27.32       21.56      3.94 o
  -2   5  13       31.63       23.19      4.06 o
  -1   5  13       96.79      106.08      4.96 o
   0   5  13       61.13       77.00      6.69 o
   1   5  13       33.96       34.55      4.48 o
   2   5  13      363.67      376.22     10.81 o
   3   5  13       88.94       79.13      5.17 o
   4   5  13        0.14        8.62      6.45 o
   5   5  13       17.90       14.18      7.40 o
   6   5  13       17.16        5.74      7.94 o
  -7   6  13        0.81       -6.86      6.86 o
  -6   6  13        7.72       20.14      4.24 o
  -5   6  13        0.00       -1.87      6.14 o
  -4   6  13       27.66       21.31      4.26 o
  -3   6  13       15.83       18.10      4.06 o
  -2   6  13        5.52        6.36      6.13 o
  -1   6  13       82.26       73.88      4.74 o
   0   6  13       11.57        4.15      3.40 o
   1   6  13       14.61       16.96      4.03 o
   2   6  13       27.35       34.58      4.55 o
   3   6  13       42.13       45.73      5.06 o
   4   6  13       42.61       40.14      4.70 o
   5   6  13        2.46        4.85      6.80 o
  -5   7  13        0.00        2.54      6.61 o
  -4   7  13       61.40       65.53      4.98 o
  -3   7  13       44.55       73.21      4.84 o
  -2   7  13       55.40       43.69      4.26 o
  -1   7  13        3.65       10.36      3.68 o
   0   7  13       17.19       12.15      4.84 o
   1   7  13       31.33       31.49      4.39 o
   2   7  13       43.15       38.68      4.69 o
   3   7  13       57.56       64.32      5.07 o
   4   7  13        6.15        6.06      7.56 o
  -3   8  13       69.70       73.76      5.30 o
  -2   8  13       64.53       61.76      5.14 o
  -1   8  13      140.86      140.48      5.70 o
   0   8  13       71.85       75.29      5.45 o
   1   8  13       58.63       44.26      5.00 o
   2   8  13       22.07       13.59      7.47 o
  -8   0  14      175.56      172.10      6.17 o
  -7   0  14       93.99      108.13      5.40 o
  -6   0  14        4.93        9.00      6.17 o
  -5   0  14       16.40       14.18      4.08 o
  -4   0  14      134.75      125.22      5.19 o
  -3   0  14       64.25       53.21      4.35 o
  -2   0  14      147.52      169.41      5.53 o
  -1   0  14       81.05       77.40      4.64 o
   0   0  14      243.64      258.23      8.34 o
   1   0  14      160.63      160.10      5.42 o
   2   0  14       65.46       63.36      4.45 o
   3   0  14       33.16       36.82      4.28 o
   4   0  14        5.02       -0.51      6.50 o
   5   0  14        0.67        6.40      6.49 o
   6   0  14       39.19       48.97      4.57 o
  -8   1  14        0.88        0.10      9.32 o
  -7   1  14        9.65       11.59      3.58 o
  -6   1  14        1.86        2.05      5.68 o
  -5   1  14       20.78       27.65      4.28 o
  -4   1  14       51.13       50.68      3.13 o
  -3   1  14      177.64      175.91      3.98 o
  -2   1  14        1.32       -2.01      4.14 o
  -1   1  14       89.07       86.34      3.27 o
   0   1  14        0.39       -0.08      3.70 o
   1   1  14        1.02       -0.20      8.23 o
   2   1  14       59.37       56.87      3.11 o
   3   1  14        9.47       14.43      2.82 o
   4   1  14       18.98       22.65      3.48 o
   5   1  14       27.12       33.47      5.62 o
   6   1  14        9.74        6.57      4.48 o
  -8   2  14        1.56       11.02      6.75 o
  -7   2  14       37.46       34.34      4.67 o
  -6   2  14        8.71        8.90      6.66 o
  -5   2  14      138.07      141.89      5.41 o
  -4   2  14       53.00       54.57      4.40 o
  -3   2  14       50.60       52.03      4.36 o
  -2   2  14       99.00      102.94      4.78 o
  -1   2  14      124.76      104.96      5.12 o
   0   2  14      151.70      138.10      3.75 o
   1   2  14        6.37        4.78      6.33 o
   2   2  14        0.24       -5.86      6.38 o
   3   2  14       30.25       26.52      4.21 o
   4   2  14       17.34       10.87      6.67 o
   5   2  14        0.42       -0.81      6.67 o
   6   2  14        2.34        3.70      6.70 o
  -7   3  14       90.84      101.05      5.44 o
  -6   3  14      204.84      222.25      6.87 o
  -5   3  14       22.99       26.10      4.15 o
  -4   3  14       91.34       87.11      4.86 o
  -3   3  14       76.45       78.95      4.83 o
  -2   3  14       37.32       34.41      4.30 o
  -1   3  14      149.91      166.60      5.66 o
   0   3  14      127.45      134.66      3.78 o
   1   3  14       16.03       17.70      4.07 o
   2   3  14      208.16      188.13      5.97 o
   3   3  14       75.72       94.41      5.26 o
   4   3  14        1.92        0.00      6.79 o
   5   3  14       98.34      117.66      5.56 o
   6   3  14        1.32        0.87      6.91 o
  -7   4  14       58.72       49.73      5.11 o
  -6   4  14      217.70      209.68      6.61 o
  -5   4  14       12.94       23.73      4.07 o
  -4   4  14       18.75        8.48      7.03 o
  -3   4  14        0.09        5.57      5.94 o
  -2   4  14        5.83       11.41      6.45 o
  -1   4  14        8.85       -2.90      6.53 o
   0   4  14      168.80      150.83      4.01 o
   1   4  14       47.74       32.19      4.36 o
   2   4  14       20.24       10.76      6.78 o
   3   4  14      145.72      141.36      5.88 o
   4   4  14       19.57       26.96      4.34 o
   5   4  14       24.82       22.57      4.42 o
  -6   5  14      122.85      128.49      5.83 o
  -5   5  14        8.25        7.32      4.11 o
  -4   5  14       56.03       58.54      4.82 o
  -3   5  14       25.36       28.15      4.12 o
  -2   5  14       19.88       21.24      4.06 o
  -1   5  14        1.47        3.02      5.91 o
   0   5  14       50.99       56.33      3.35 o
   1   5  14        0.05       -6.38      6.91 o
   2   5  14       76.46       75.29      5.07 o
   3   5  14       32.46       36.10      4.70 o
   4   5  14        5.00       -2.26      7.05 o
  -5   6  14      224.96      236.11      7.26 o
  -4   6  14       16.49       18.78      4.29 o
  -3   6  14       26.12       30.53      4.32 o
  -2   6  14       14.54        7.42      6.55 o
  -1   6  14       67.16       56.59      4.55 o
   0   6  14        0.24        0.37      4.77 o
   1   6  14      167.00      157.62      6.00 o
   2   6  14        0.06        3.82      6.99 o
   3   6  14      129.85      126.95      6.32 o
  -3   7  14        9.61       13.30      4.29 o
  -2   7  14       21.64       23.80      4.40 o
  -1   7  14        9.66       -2.78      6.93 o
   0   7  14       10.06        8.90      7.62 o
   1   7  14        0.48       13.96      4.20 o
  -7   1  15       39.64       34.71      4.75 o
  -6   1  15       97.26       83.60      3.61 o
  -5   1  15       95.92       97.37      4.61 o
  -4   1  15       50.92       61.43      3.38 o
  -3   1  15       96.19       98.96      3.57 o
  -2   1  15       48.66       52.20      3.16 o
  -1   1  15      109.19       95.70      3.46 o
   0   1  15       37.71       29.68      2.45 o
   1   1  15       19.21       17.68      6.69 o
   2   1  15       63.08       64.42      3.25 o
   3   1  15      126.23      125.66      3.97 o
   4   1  15       10.58       12.55      3.52 o
   5   1  15       20.62       12.78      3.80 o
  -6   2  15        1.60        1.42      6.43 o
  -5   2  15       56.98       57.70      4.75 o
  -4   2  15       15.01       10.61      6.32 o
  -3   2  15       14.03       22.85      4.07 o
  -2   2  15       17.11       24.01      3.88 o
  -1   2  15       84.86       75.63      4.90 o
   0   2  15       22.31       16.58      6.73 o
   1   2  15       34.19       36.67      4.30 o
   2   2  15       53.78       63.35      4.46 o
   3   2  15       24.83       30.60      4.30 o
   4   2  15       54.60       52.05      4.83 o
  -6   3  15       17.70       12.14      7.95 o
  -5   3  15        0.43        0.84      6.70 o
  -4   3  15       22.94       23.87      4.17 o
  -3   3  15       15.95       24.44      3.94 o
  -2   3  15       47.52       36.28      4.25 o
  -1   3  15      262.21      242.77      7.50 o
   0   3  15      143.76      145.13      5.68 o
   1   3  15        3.51        6.49      6.58 o
   2   3  15        3.18       -0.79      6.60 o
   3   3  15        1.57        5.77      4.22 o
   4   3  15       11.39        9.91      4.40 o
  -5   4  15       34.95       41.34      4.76 o
  -4   4  15       60.50       65.87      4.78 o
  -3   4  15        3.12       -1.93      6.70 o
  -2   4  15      135.99      111.28      5.34 o
  -1   4  15      156.49      127.88      5.62 o
   0   4  15       10.97        6.38      4.89 o
   1   4  15       10.13       10.96      6.70 o
   2   4  15       26.89       16.35      4.46 o
   3   4  15       11.42       -2.59      7.89 o
  -4   5  15        2.35        6.65      6.86 o
  -3   5  15        3.06        4.86      6.74 o
  -2   5  15       21.33        7.41      6.61 o
  -1   5  15        5.16       12.30      6.33 o
   0   5  15       15.91       13.53      4.36 o
   1   5  15        0.33        3.88      6.67 o
   2   5  15       27.61       29.66      4.52 o
  -4   0  16        4.58       -6.86      7.11 o
  -3   0  16       11.54       13.57      4.38 o
  -2   0  16      306.17      298.88      9.16 o
  -1   0  16        8.11        7.66      4.12 o
   0   0  16      119.35      113.66      6.48 o
   1   0  16       45.88       47.81      4.64 o
   2   0  16       98.07      108.32      5.57 o
  -4   1  16       52.59       55.75      3.44 o
  -3   1  16        8.61       10.44      3.47 o
  -2   1  16        5.06        8.55      3.37 o
  -1   1  16       11.92        5.94      4.80 o
   0   1  16      175.38      184.42      4.47 o
   1   1  16       34.79       47.45      3.34 o
   2   1  16       18.60       26.34      3.82 o
  -4   2  16       31.44       35.48      4.58 o
  -3   2  16        0.29       -1.14      6.60 o
  -2   2  16        2.21       -0.55      6.57 o
  -1   2  16        0.03       -3.28      6.79 o
   0   2  16       23.91       23.68      3.28 o
   1   2  16       73.14       88.65      5.32 o
   2   2  16        0.54       -2.82      6.94 o
  -3   3  16       24.52       27.58      4.53 o
  -2   3  16       19.07       12.87      6.91 o
  -1   3  16      442.46      452.15     12.02 o
   0   3  16      136.43      150.14      4.46 o
   1   3  16        0.00        7.36      6.80 o
 
